# Supplementary material for: Multiple domains of bacterial and human Lon proteases define substrate selectivity
Source: Emerg Microbes Infect. 2018 Aug 17;7:149. doi: 10.1038/s41426-018-0148-4 (PMC6098112; doi:10.1038/s41426-018-0148-4)
Supplement: Supplementary file 2 — Table S5-1. Lon substrate α-casein-derived peptides identified in MS [file 41426_2018_148_MOESM2_ESM.xlsx]

## Sheet: α-casein
α-casein peptides identified in eLon-treated samples		α-casein peptides identified in hLon-treated samples		α-casein peptides identified in control samples
Experiment 1	Experiment 2	Experiment 1	Experiment 2	Experiment 1	Experiment 2
EERLHSMKEGIHA	RPKHPIKHQGLPQEVLNENLLRF	EQLLRLKKYKVPQLEIVPNSA	RPKHPIKHQGLPQEVLNENLLRFF	APSFSDIPNPIGSENSEKTT	RPKHPIKHQGLPQEVLNENLLRFFV
PFPEVFGKEKVNELSKDIGSESTEDQAMEDIKQMEAE	RPKHPIKHQGLPQEVLNENLLR	EERLHSMKEGIHA	RPKHPIKHQGLPQEVLNENLLRFFV	DAPSFSDIPNPIGSENSEKTTMPLW	LPQEVLNENLLRF
QQKEPMIGVNQELAYFYPELFRQFY	IKHQGLPQEVLNENLLRF	YPELFRQFYQLDAYPSGA	RPKHPIKHQGLPQEVLNENLLR	LNENLLRF	YPELFRQFYQL
RPKHPIKHQGLPQEVLNENLLRF	APSFSDIPNPIGSENSEKTT	ERLHSMKEGIHAQQKEPMIGVNQELA	RPKHPIKHQGLPQEVLNENLLRF	LNENLLRFFV	DAPSFSDIPNPIGSENSEKTTMPLW
WYYVPLGTQYTDAPSFSDIPNPIGSENSEKTT	KKYKVPQLEIVPNSAEERLHSM	QKEPMIGVNQELAYFYPELFRQFYQLDA	KHPIKHQGLPQEVLNENLLRF	LPQEVLNENLLR	QQKEPMIGVNQELAYF
YFYPELFRQF	DAPSFSDIPNPIGSENSEKTT	YPELFRQFYQLDAYPSGAWYYVPLGTQYTDAPSFSD	KHPIKHQGLPQEVLNENLLRFF	LPQEVLNENLLRF	RPKHPIKHQGLPQEVLNENLLRFF
YPSGAWYYVPLGTQYTDAPSFSDIPNPIGSENSEKTT	LPQEVLNENLLRFF	EIVPNSVEQKHIQKED	HSMKEGIHAQQKEPMIGVNQELA	LPQEVLNENLLRFF	GLPQEVLNENLLRF
APSFSDIPNPIGSENSEKTT	RLKKYKVPQLEIVPNSAEERL	KKYKVPQLEIVPNSAEERLHSMKE	KHPIKHQGLPQEVLNENLLRFFV	LPQEVLNENLLRFFV	FVAPFPEVFG
IPNPIGSENSEKTT	KKYKVPQLEIVPNSAEERLHS	KKYKVPQLE	KKYKVPQLEIVPNSAEERLHSM	PIGSENSEKTTMPLW	DAYPSGAWYYVPLGTQYT
QAMEDIKQMEAESISSSEEIVPNSVEQKHIQKEDVPSERYLGY	IQKEDVPSERYLGYLEQL	FFVAPFPEVFGKE	YVPLGTQYTDAPSFSDIPNPIGSENSEKTT	YPELFRQFYQL
VPSERYLGYLEQLL	RLKKYKVPQLEIVPNSAEERLHS	QQKEPMIGVNQE	DAPSFSDIPNPIGSENSEKTT
DVPSERYLGYLEQL	LPQEVLNENLLRFFV	RPKHPIKHQGLPQEVLNE	KYKVPQLEIVPNSAEERLHSMKEGIHA
KVNELSKDIGSESTEDQAMEDIKQMEAESISSSEEIVPNSVEQKHIQKEDVP	VPLGTQYTDAPSFSDIPNPIGSENSEKTT	PFPEVFGKEKVNELSKDIGSESTEDQAMEDIKQMEAE	SDIPNPIGSENSEKTTMPLW
RLHSMKEGIHAQQKEPMIGVNQELAYF	RPKHPIKHQGLPQEVLNENLL	NENLLRFFVAPFPE	IHAQQKEPMIGVNQELAYF
FVAPFPEV	SDIPNPIGSENSEKTTMPLW	FVAPFPEVF	KKYKVPQLEIVPNSAEERLHS
GKEKVNELSKDIGSESTEDQAMEDIKQMEAE	GLPQEVLNENLLRFF	AYFYPELF	APSFSDIPNPIGSENSEKTT
PEVFGKEKVNELSKDIGSESTEDQAMEDIKQMEAESISSSE	KVPQLEIVPNSAEERLHSMKEGIHA	QQKEPMIGVNQELAYFYPELF	KKYKVPQLEIVPNSAEERLHSMKEGIHA
SDIPNPIGSENSEKTTMPLW	KHPIKHQGLPQEVLNENLLRF	DAYPSGAWYYVPLGTQYTDAPSF	FFVAPFPEVFGKEKVNEL
VAPFPEVFGKEKVNEL	IQKEDVPSERYLGYLEQLL	ENLLRFF	KEGIHAQQKEPMIGVNQEL
YPELFRQFYQLDA	KKYKVPQLEIVPNSAEERLHSMKEG	AQQKEPMIGVNQELAYF	IPNPIGSENSEKTTMPLW
AWYYVPLGTQYT	LPQEVLNENLLRF	AYFYPELFRQF	LPQEVLNENLLRFF
IHAQQKEPMIG	HQGLPQEVLNENLLRF	KKYKVPQLEIVPNSAEERLHSMKEG	RPKHPIKHQGLPQEVLNENLL
LPQEVLNENL	DAPSFSDIPNPIGSENSEKTTMPLW	FVAPFPEVFG	KEGIHAQQKEPMIGVNQELA
TQYTDAPSFSDIPNPIGSENSEKTTMPLW	QGLPQEVLNENLLRFF	RPKHPIKHQG	LGTQYTDAPSFSDIPNPIGSENSEKTT
YLEQLLRL	GLPQEVLNENLLRFFV	PEVFGKEKVNELSKDIG	HSMKEGIHAQQKEPMIGVNQELAYF
AQQKEPMIGVNQELAYF	IQKEDVPSERYLGYLEQLLRL	IHAQQKEPMIG	KVPQLEIVPNSAEERLHSM
IQKEDVPSERY	APFPEVFGKEKVNEL	RPKHPIKH	APFPEVFGKEKVNEL
PIKHQGLPQEVLNENLLRF	APSFSDIPNPIGSENSEKTTMPLW	KKYKVPQLEIVPNSAEERLH	KYKVPQLEIVPNSAEERLHSM
QGLPQEVLNENLLRFFVAPFPEVFG	IPNPIGSENSEKTT	PQLEIVPNSAEERLHSMKEGIHAQQKEPMI	MKEGIHAQQKEPMIGVNQEL
QKEDVPSERYLGYLEQLL	QQKEPMIGVNQELAYF	KKYKVPQLEI	HQGLPQEVLNENLLRFF
EPMIGVNQELAYF	GLPQEVLNENLLRF	GYLEQLLRLK	LPQEVLNENLLRFFV
HIQKEDVPSERY	QGLPQEVLNENLLRFFV	EERLHSMKEGIHAQQKEPMIGVNQEL	HSMKEGIHAQQKEPMIGVNQEL
HPIKHQGLPQEVLNENLLRF	SDIPNPIGSENSEKTT	AQQKEPMIGVNQELAYFYPELFRQFYQL	KHPIKHQGLPQEVLNENLLR
HQGLPQEVLNENLLRF	DAYPSGAWYYVPLGTQYTDAPSFSDIPNPIGSENSEKTT	QQKEPMIGVNQELAYFYPEL	SMKEGIHAQQKEPMIGVNQELAYF
KYKVPQLEIVPNSAEERLHSMKEGIHA	YPSGAWYYVPLGTQYTDAPSFSDIPNPIGSENSEKTT	PMIGVNQELAYFYPELFRQFYQLDAYPSGAWYYVPL	MKEGIHAQQKEPMIGV
YKVPQLEIVPNSAEERLHSMKEGIHA	KKYKVPQLEIVPNSAEERL	HIQKEDVPSERYL	GLPQEVLNENLLRFFV
ARPKHPIKHQGLPQEVLNENLLRF	KKYKVPQLEIVPNSAEERLHSMKEGIHA	EQLLRLKKYKVPQLEIVPNSAEERL	HQGLPQEVLNENLLRFFV
AYFYPELF	RPKHPIKHQGLPQEV	GYLEQLLRL	QYTDAPSFSDIPNPIGSENSEKTT
DAYPSGAWYYV	LNENLLRFFV	RPKHPIKHQGLPQEVLNENL	HSMKEGIHAQQKEPMIGV
GTQYTDAPSFSDIPNPIGSENSEKTT	LARPKHPIKHQGLPQEVLNENLLRF	KHPIKHQGLPQEVL	HPIKHQGLPQEVLNENLLRFFV
GYLEQLLR	RPKHPIKHQGLPQEVLNENL	RPKHPIKHQGL	FSDIPNPIGSENSEKTTMPLW
HSMKEGIHA	APFPEVFGKEKVNELSKDIGSESTEDQAMEDIKQM	IKHQGLPQEVLNENLL	KVPQLEIVPNSAEERLHS
KKYKVPQLE	VEQKHIQKEDVPSERYL	IQKEDVPSERYLGYLEQLL	QGLPQEVLNENLLRFF
LRLKKYKVPQLEIVPNSAEER	AYFYPELFRQF	APFPEVFGKEKVNEL	KVPQLEIVPNSAEERLHSMKEGIHA
NENLLRF	KVPQLEIVPNSAEERL	EQLLRLKKYKVPQLEIVPNSAEERLHSM	RPKHPIKHQGLPQEV
PQEVLNENLL	EQKHIQKEDVPSERYLGYLEQLL	YPSGAWYYVPLGTQYTDAPSFSDIPNPIGSENSEKTTM	KVPQLEIVPNSAEERL
RFFVAPFPEVFGKEKVNELSKDIGSESTEDQAMEDIKQMEAE	KEDVPSERYLGYLEQL	RPKHPIKHQGLPQEVLN	KYKVPQLEIVPNSAEERLHS
RLKKYKVPQLEIVPNSAEERLHSM	YPELFRQFYQL	RPKHPIKHQGLPQEVLNEN	QQKEPMIGVNQELAYF
IGVNQELAYF	HIQKEDVPSERYL	KEGIHAQQKEPMIGVN	DAPSFSDIPNPIGSENSEKTTMPLW
ENLLRFF	QQKEPMIGVNQELAYFYPELF	EVFGKEKVNELSKDIGSESTEDQAMEDIKQMEAESISSSEEIVPN	KKYKVPQLEIVPNSAEERLH
ELFRQFYQL	KHIQKEDVPSERYL	DAPSFSDIPNPIGSEN	LPQEVLNENLLRF
IKHQGLPQEV	LGYLEQLLRL	LPQEVLNENLLRFFVAPFP	YPELFRQFYQL
KHPIKHQGLPQEVLNENL	SDIPNPIGSENSEKT	DAYPSGAWYYVP	GLPQEVLNENLLRF
LGTQYTDAPSFSDIPNPIG	KHIQKEDVPSERYLGYLEQLL	QQKEPMIGVNQELAYFYPELFRQFYQLDAYP	APSFSDIPNPIGSENSEKTTMPLW
MIGVNQELAYF	QYTDAPSFSDIPNPIGSENSEKTTMPLW	KVPQLEIVPNSAEERLHSMKEGIHAQQKEPMIGVNQ	RPKHPIKHQGLPQEVLNENL
QEVLNENLLRFF	LPQEVLNENLLR	RPKHPIKHQGLPQ	MKEGIHAQQKEPMIGVNQELAYF
SERYLGYLEQLL	DVPSERYLGYLEQLL	YFYPELFRQ	KEPMIGVNQELAYF
SGAWYYVPLGTQYTDAPSFSDIPNPIGSENSEKTT	SENSEKTTMPLW	RPKHPIKHQ	IKHQGLPQEVLNENLLRFFV
AMEDIKQMEAESISSSEEIVPNSVEQKHIQKEDVPSERYLG	EERLHSMKEGIHA	LHSMKEGIHAQQKEPMIGVNQELAYFYPELFRQFYQ	RPKHPIKHQGLPQEVL
GLPQEVLNENLLR	IPNPIGSENSEKTTMPLW	DAYPSGAWYYVPLGTQ	KKYKVPQLEIVPNSAEERL
KEDVPSERY	QGLPQEVLNENLLRF	KHPIKHQGLPQEVLNENLLR	LNENLLRFFV
KEPMIGVNQELAYF	HIQKEDVPSERYLGYLEQLL	GYLEQLLR	SDIPNPIGSENSEKTT
KHIQKEDVPSERYL	VPSERYLGYLEQLL	LRLKKYKVPQLEIVPNSAEER	RPKHPIKHQGLPQEVLNEN
QKEPMIGVNQELAYF	KVPQLEIVPNSAEERLHS	AYFYPELFR	QGLPQEVLNENLLRFFV
YTDAPSFSDIPNPIGSENSEKTTMPLW	KEPMIGVNQELAYF	HIQKEDVPSER	APFPEVFGKEKVNELS
ERYLGYLEQL	YPELFRQFYQ	NELSKDIGSESTEDQAMEDIKQMEAESISSS	FVAPFPEVFGKEKVNEL
GAWYYVPLGTQYT	DAYPSGAWYYVPLGTQYT	DAYPSGAWYYVPLGTQYTDAPSFSDIPNPIGS	KEGIHAQQKEPMIGVNQELAYF
DAPSFSDIPNPIG	TDAPSFSDIPNPIGSENSEKTTMPLW	APFPEVFGKEKVNELS	IPNPIGSENSEKTT
EDQAMEDIKQMEAESISSSEEIVPNSVEQKHIQK	KEDVPSERYLGYLEQLLRL	KKYKVPQLEIVPNSAEERLHS	YFYPELFRQFYQL
QYTDAPSFSDIPNPIGSENSEKTTMPLW	KKYKVPQLEIVPNSA	DAYPSGAWYYVPLGTQYT	KHPIKHQGLPQEVLNENLL
APFPEVFGKEKVNEL	QGLPQEVLNENLL	APSFSDIPNPIGSENSEKTT	YPELFRQFYQ
EQKHIQKEDVPSERYLGYLEQL	TQYTDAPSFSDIPNPIGSENSEKTTMPLW	DAYPSGAWYYVPLGT	EERLHSMKEGIHA
FGKEKVNEL	QQKEPMIGVNQEL	ENLLRFFV	GYLEQLLRLK
LNENLLRF	WYYVPLGTQYTDAPSF	KHPIKHQGLPQEV	YPELFRQFYQLDA
NELSKDIGSESTEDQAMEDIKQMEAESISSSEEIVPNSVE	EQKHIQKEDVPSERYL	APFPEVFGKEKV	HSMKEGIHAQQKEPMIG
PNSAEERLHSMKEGIHAQQKEPMIGVNQELA	EDQAMEDIKQM	HSMKEGIHAQQKEPMIGV	MKEGIHAQQKEPMIG
KVPQLEIVPNSAEERLHS	VPSERYLGYLEQL	QQKEPMIGVNQELAY	QGLPQEVLNENLLRF
LEQLLRL	RPKHPIKHQGL	GYLEQLLRLKKY	LGYLEQLLRL
LGYLEQLLRL	LNENLLRF	QAMEDIKQMEAESISSSEEIVPNSVEQKHIQKEDVPSERYLGY	TDAPSFSDIPNPIGSENSEKTTMPLW
VPLGTQYTDAPSFSDIPNPIGSENSEKTTMPLW	FVAPFPEVFGKEKVNEL	HIQKEDVPSERY	QEVLNENLLRFFV
YVPLGTQYTDAPSFSDIPNPIGSENSEKTTMPLW	RLKKYKVPQLEIVPNSAEERLHSM	PELFRQFYQLDAY	KEGIHAQQKEPMIGV
APFPEVFGKEKVNELSKD	RPKHPIKHQG	AYFYPELFRQFY	RPKHPIKHQG
APFPEVFGKEKVNELSKDIG	VPSERYLGYLEQLLRL	LARPKHPIKHQGLPQEVLNENLLRFF	GYLEQLLRLKKY
APFPEVFGKEKVNELSKDIGSESTEDQAMEDIKQM	NENLLRFFV	MEDIKQMEAESISSSEEIVPNSVEQKHIQKEDVPSERYLGYLEQLL	NENLLRFFV
APFPEVFGKEKVNELSKDIGSESTEDQAMEDIKQME	SGAWYYVPLGTQYT	QQKEPMIGV	RPKHPIKHQGLPQEVLNE
APSFSDIPNPIGSENSEKTTMPLW	YPELFRQFY	WYYVPLGTQYTDAPSFSDIPNPIGSENSEKTT	MKEGIHAQQKEPMIGVNQELA
AWYYVPLGTQYTDAPSFSDIPNPIGSENSEKTT	QYTDAPSFSDIPNPIGSENSEKTT	YPSGAWYYVPLGT	QQKEPMIGVNQEL
AYFYPELFR	IQKEDVPSERYL	IPNPIGSENSEKTT	YPELFRQFY
AYFYPELFRQF	GLPQEVLNENLL	VPSERYLGYLEQLL	VAPFPEVFG
DAPSFSDIPNPIGS	HIQKEDVPSERYLGYLEQL	EIVPNSAEERLHSMKEGIHA	NENLLRFFVAPFPEVFGKE
DAPSFSDIPNPIGSEN	FVAPFPEVFGKE	ERLHSMKEGIHAQQKEPMIGVNQEL	YFYPELFRQF
DAPSFSDIPNPIGSENSEKTT	LNENLLRFF	LFRQFYQL	LNENLLRFF
DAPSFSDIPNPIGSENSEKTTMPLW	YVPLGTQYTDAPSF	NLLRFFV	QQKEPMIGVNQELAYFYPELFRQF
DAYPSGAWYYVP	WYYVPLGTQYTDAPSFSDIPNPIGSENSEKTT	SDIPNPIGSENSEKTT	FVAPFPEVFGKE
DAYPSGAWYYVPLGT	YFYPELFRQF	VAPFPEVFGKEKVNEL	HIQKEDVPSERYL
DAYPSGAWYYVPLGTQ	GYLEQLLRLK	YPELFRQ	QQKEPMIGVNQELA
DAYPSGAWYYVPLGTQYT	KEGIHAQQKEPMIGVNQEL	YQLDAYPSGAWYYVPLGTQYTDAPSFSDIPNPIGSENSEKTT	QQKEPMIGVNQELAYFYP
DAYPSGAWYYVPLGTQYTDAPSF	PIGSENSEKTT	AWYYVPLGTQYTDAPSFSDIPNPIGSENSEKTT	IQKEDVPSERYLGYLEQL
DAYPSGAWYYVPLGTQYTDAPSFSDIPNPIGSEN	YVPLGTQYTDAPSFSDIPNPIGS	KEKVNEL	IQKEDVPSERYL
DAYPSGAWYYVPLGTQYTDAPSFSDIPNPIGSENSEKTT	KEGIHAQQKEPMIG	LPQEVLNENLL	KEGIHAQQKEPMIG
DVPSERYLGYLEQLL	QQKEPMIGVNQELA	TQYTDAPSFSDIPNPIGSENSEKTTMPLW	DIPNPIGSENSEKTTMPLW
EERLHSMKEGIHAQQKEPMIGVNQEL	AEERLHSMKEGIHA	VNQELAYFYPELFRQF	LGYLEQLLRLK
EQKHIQKEDVPSERYLGYLEQLL	AWYYVPLGTQYT	YLEQLLRL	GLPQEVLNENLLRFF
FGKEKVNELS	RPKHPIKHQGLPQEVLNEN	IQKEDVPSER	IQKEDVPSERYLGYLEQLLRL
FVAPFPEVFG	ENSEKTTMPLW	QGLPQEVLNENLL	IHAQQKEPMIG
FVAPFPEVFGKE	MKEGIHAQQKEPMIGVNQEL	SMKEGIHAQQKEPMIGVNQEL	GYLEQLLRL
FVAPFPEVFGKEKVNEL	YPSGAWYYVPLGTQYT	HAQQKEPMIGVNQELAYF	ELFRQFYQL
FVAPFPEVFGKEKVNELS	FVAPFPEVFG	QKEPMIGVNQELAYF	PKHPIKHQGLPQEVLNENLLRFFV
GLPQEVLNENLLRF	KHPIKHQGLPQEVLNENL	EPMIGVNQELAYF	QKEPMIGVNQELAYF
GLPQEVLNENLLRFFVAPFPEVF	KKYKVPQLEI	HPIKHQGLPQEVLNENLLRF	RPKHPIKH
GLPQEVLNENLLRFFVAPFPEVFGKEKVNELSKDIGSESTEDQAMEDIKQME	FVAPFPEVF	HQGLPQEVLNENLLRF	SMKEGIHAQQKEPMIGVNQEL
GYLEQLLRL	RPKHPIKHQ	KYKVPQLEIVPNSAEERL	RPKHPIKHQ
GYLEQLLRLK	QQKEPMIGVNQE	VPQLEIVPNSAEERLHSMKEGIHA	IHAQQKEPMIGVNQEL
HIQKEDVPSERYL	LPQEVLNENLL	YKVPQLEIVPNSAEERL	LPQEVLNENLL
HIQKEDVPSERYLGYLEQL	GYLEQLLR	FRQFYQL	FVAPFPEVFG
HQGLPQEVLNENLLRFFVAPF	DAYPSGAWYYVPLGT	GTQYTDAPSFSDIPNPIGSENSEKTTMPLW	RFFVAPFPEVFG
HSMKEGIHAQQKEPMIGVNQELAYFYPELFRQFYQL	DAYPSGAWYYVPLGTQ	HSMKEGIHA	LRFFVAPFPEVFG
IHAQQKEPMIGVNQELAYF	MKEGIHAQQ	LRFFVAPFPEVFG	EGIHAQQKEPMIGVNQELAYF
IKHQGLPQEVLNENLL	KEDVPSERY	NENLLRFF	IQKEDVPSERY
IKHQGLPQEVLNENLLRF	YPELFRQFYQLDA	RFFVAPFPEVF	RPKHPIKHQGLPQEVLN
IPNPIGSENSEKTTMPLW	GYLEQLLRL	RLKKYKVPQLEIVPNSAEERL	VAPFPEVFGKEKVNEL
IQKEDVPSERYL	FVAPFPEVFGKEKVNELS	IGVNQELAYF	KHPIKHQGLPQEV
IQKEDVPSERYLGYLEQL	IKHQGLPQEV	KEGIHAQQKEPMIG	HIQKEDVPSERY
IQKEDVPSERYLGYLEQLL	FGKEKVNEL	LLRFFV	AYFYPELFRQFY
KEDVPSERYL	DAYPSGAWYYVPLGTQY	SAEERLHSMKEGIHA	LHSMKEGIHA
KEDVPSERYLGYLEQL	NENLLRFF	SEKTTMPLW	MKEGIHAQQ
KEDVPSERYLGYLEQLL	IGSENSEKTT	ELFRQFYQL	QQKEPMIGVNQELAYFYPELF
KHIQKEDVPSERYLGYLEQL	HIQKEDVPSERY	LGTQYTDAPSFSDIPNPIGSENSEKTT	KEDVPSERY
KHIQKEDVPSERYLGYLEQLL	LHSMKEGIHA	MIGVNQELAYF	YLEQLLRL
KHPIKHQGLPQEVLNENLLRF	IQKEDVPSERY	QEVLNENLLRF	IHAQQKEPMIGVNQELA
KKYKVPQLEI	KEDVPSERYLGYLEQLL	QLEIVPNSAEERLHSMKEGIHAQQKEPMIGVNQEL	KEKVNEL
KKYKVPQLEIVPNSA	MEDIKQM	SGAWYYVPLGTQYTDAPSFSDIPNPIGSENSEKTT	IKHQGLPQEV
KKYKVPQLEIVPNSAEERL	KKYKVPQLE	EVLNENLLRFF	NENLLRFF
KKYKVPQLEIVPNSAEERLH	LPQEVLNENL	FYQLDAYPSGAWYYVPLGTQYTDAPSFSDIPNPIGSENSEKTT	DAPSFSDIPNPIGS
KKYKVPQLEIVPNSAEERLHS	MKEGIHAQQKEPMIG	GLPQEVLNENLLRF	RPKHPIKHQGLP
KKYKVPQLEIVPNSAEERLHSM	RPKHPIKH	KEDVPSERY	YFYPELFRQ
KKYKVPQLEIVPNSAEERLHSMK	APFPEVFGKE	KEPMIGVNQEL	YPELFRQF
KKYKVPQLEIVPNSAEERLHSMKEG	YPELFRQF	YTDAPSFSDIPNPIGSENSEKTT	QQKEPMIGVNQELAYFYPELFRQFY
KKYKVPQLEIVPNSAEERLHSMKEGIH	KEGIHAQQ	LHSMKEGIHA	RLKKYKVPQLEIVPNSAEERL
KKYKVPQLEIVPNSAEERLHSMKEGIHA	IHAQQKEPMIG	LKKYKVPQLEIVPNSAEERLHSMKEGIHA	KEGIHAQQ
KKYKVPQLEIVPNSAEERLHSMKEGIHAQQKEPMIGVNQ	QEVLNENLLRF	PKHPIKHQGLPQEVLNENLLRFFV	RPKHPIKHQGLPQ
KVPQLEIVPNSAEERLHSMKEGIHA	YLEQLLRL	ENSEKTTMPLW	IGVNQELAYF
KYKVPQLEIVPNSAEERLHSMKEGIHAQQKEPMIGVNQELAYFYPELFRQF	WYYVPLGTQYT	FSDIPNPIGSENSEKTTMPLW	LEQLLRLK
LGTQYTDAPSFSDIPNPIGS	KEDVPSERYL	GAWYYVPLGTQYTDAPSFSDIPNPIGSENSEKTT	RPKHPIK
LGTQYTDAPSFSDIPNPIGSEN	EQKHIQKEDVPSERY	MKEGIHAQQKEPMIG	WYYVPLGTQYT
LGTQYTDAPSFSDIPNPIGSENSEKTT	KHIQKEDVPSERY	QYTDAPSFSDIPNPIGSEN	HSMKEGIHA
LGTQYTDAPSFSDIPNPIGSENSEKTTMPLW	AYFYPELF	LNENLLRF	GKEKVNEL
LGYLEQLLRLKKYKVPQLEIVPNS	YVPLGTQYT	PNSAEERLHSMKEGIHAQQKEPMIGVNQELAYF	MEDIKQM
LNENLLRFF	YLGYLEQLL	KVPQLEIVPNSAEERL	PIKHQGLPQEVLNENLLRFFV
LNENLLRFFV	KVPQLEIVPNSA	LGYLEQLLR	KHPIKHQGLPQEVL
LPQEVLNENLL	KEKVNELSKD	PELFRQFYQL	HIQKEDVPSER
LPQEVLNENLLR	AYFYPELFR	TDAPSFSDIPNPIGSENSEKTTMPLW	DAYPSGAWYYVPLGTQYT
LPQEVLNENLLRF	VAPFPEVFG	VPLGTQYTDAPSFSDIPNPIGSENSEKTT	AYFYPELFRQF
LPQEVLNENLLRFF	MEDIKQMEA	YVPLGTQYTDAPSFSDIPNPIGSENSEKTT	YFYPELFR
LPQEVLNENLLRFFV	GKEKVNEL	APSFSDIPNPIGSENSEKTTMPLW	QQKEPMIGVN
NENLLRFF	SDIPNPIGSEN	AYPSGAWYYVPLGTQYTDAPSFSDIPNPIGSENSEKTTMPLW	DAYPSGAWYYVP
NENLLRFFV	EERLHSMKEG	DAPSFSDIPNPIGSENSEKTT	DAYPSGAWYYVPLGTQ
PQEVLNENLLR	KEKVNELSKDIG	DAPSFSDIPNPIGSENSEKTTMPLW	AEERLHSMKEGIHA
PQEVLNENLLRF	QKEDVPSERYL	DAYPSGAWYYVPLGTQYTDAPSFSDIPNPIGSEN	HSMKEGIHAQQ
PQEVLNENLLRFFVAPFPEVF	KHPIKHQGLPQEV	DAYPSGAWYYVPLGTQYTDAPSFSDIPNPIGSENSEKTT	RPKHPIKHQGL
PQEVLNENLLRFFVAPFPEVFGKEKVNELSKDIGSESTEDQAMEDIKQMEA	QAMEDIKQM	DAYPSGAWYYVPLGTQYTDAPSFSDIPNPIGSENSEKTTMPLW	SMKEGIHAQQ
PQEVLNENLLRFFVAPFPEVFGKEKVNELSKDIGSESTEDQAMEDIKQMEAE	GKEKVNELS	EVLNENLLRFFV	PIGSENSEKTT
QAMEDIKQM	HSMKEGIHA	FFVAPFPEVFGKEKVNEL	IQKEDVPSER
QAMEDIKQMEA	DAYPSGAWYYVPLGTQYTDAPSFSDIPNPIG	FFVAPFPEVFGKEKVNELS	ENLLRFFV
QEVLNENLLRF	KDIGSESTEDQAMEDIKQMEAESISSSEEIVPNSVEQ	FVAPFPEVFGKE	LLRFFV
QGLPQEVLNENL	IHAQQKEPMIGVNQEL	FVAPFPEVFGKEKV	APFPEVFG
QGLPQEVLNENLL	FGKEKVNELS	FVAPFPEVFGKEKVNEL	DAPSFSDIPNPIGSEN
QGLPQEVLNENLLR	ELFRQFYQL	GLPQEVLNENLLRFF	NPIGSENSEKTT
QGLPQEVLNENLLRF	DAYPSGAWYYVPLG	GLPQEVLNENLLRFFV	YFYPELF
QGLPQEVLNENLLRFF	QAMEDIKQMEA	HPIKHQGLPQEVLNENLLRFFV	EERLHSMKEG
QGLPQEVLNENLLRFFV	YPSGAWYYVPLGT	HQGLPQEVLNENLLRFF	EVLNENLLRFFV
QQKEPMIGV	NENLLRF	HQGLPQEVLNENLLRFFV	QKEDVPSERY
QQKEPMIGVN	DAYPSGAWYYVPL	HSMKEGIHAQQKEPMIGVNQEL	DAYPSGAWYYVPLGT
QQKEPMIGVNQEL	LNENLLR	HSMKEGIHAQQKEPMIGVNQELA	EERLHSM
QQKEPMIGVNQELA	KEKVNEL	HSMKEGIHAQQKEPMIGVNQELAYF	QQKEPMIGV
QQKEPMIGVNQELAYF	FYPELFRQF	HSMKEGIHAQQKEPMIGVNQELAYFYPELFRQFYQL	SAEERLHSMKEGIHA
QYTDAPSFSDIPNPIG	APFPEVFGKEKVNELSKD	IHAQQKEPMIGV	SMKEGIHA
QYTDAPSFSDIPNPIGS	GLPQEVLNENL	IHAQQKEPMIGVNQEL	LFRQFYQL
QYTDAPSFSDIPNPIGSEN	APFPEVFGKEKVNELS	IHAQQKEPMIGVNQELA	HAQQKEPMIGVNQELAYF
QYTDAPSFSDIPNPIGSENSEKTT	GYLEQLL	IHAQQKEPMIGVNQELAYF	KHPIKHQG
RLKKYKVPQLEI	DAYPSGAWYYVP	IKHQGLPQEVLNENLLRF	KHPIKH
RLKKYKVPQLEIVPNSAEERL	KHPIKHQGLPQEVL	IKHQGLPQEVLNENLLRFF	KHPIKHQGLP
RLKKYKVPQLEIVPNSAEERLHS	SDIPNPIGS	IKHQGLPQEVLNENLLRFFV	KHIQKEDVPSERY
RPKHPIKHQ	YFYPELF	IQKEDVPSERY	MKEGIHA
RPKHPIKHQG	QQKEPMIGVNQ	IQKEDVPSERYL	MKEGIHAQ
RPKHPIKHQGLPQEV	SEKTTMPLW	IQKEDVPSERYLGYLEQLLRL	RLHSMKEGIHA
RPKHPIKHQGLPQEVLNENL	VPSERYL	KEDVPSERYL	IQKEDVPSERYLGYLEQLLRLKKY
RPKHPIKHQGLPQEVLNENLL	QKEDVPSERY	KEGIHAQQKEPMIGV	DAYPSGAWYYVPLGTQYTD
RPKHPIKHQGLPQEVLNENLLR	SGAWYYVPLGTQYTDAPSFSDIPNPIGSENSEKTT	KEGIHAQQKEPMIGVNQEL	DAYPSGAWYYVPL
SDIPNPIGSENSEKTT	SENSEKTT	KEGIHAQQKEPMIGVNQELA	MIGVNQELAYF
SEKTTMPLW	RLKKYKVPQLEIVPNSA	KEGIHAQQKEPMIGVNQELAYF	KEKVNELS
SERYLGYLEQL	VPLGTQYTD	KEKVNELS	WYYVPLGTQYTDAPSF
SGAWYYVPLGT	IHAQQKEPMIGVNQELAYF	KEPMIGVNQELAYF	QQKEPMIGVNQELAYFYPELFR
SGAWYYVPLGTQYT	SMKEGIHA	KHPIKHQGLPQEVLNENLL	QQKEPMIG
SGAWYYVPLGTQYTDAPSF	LPQEVLNEN	KHPIKHQGLPQEVLNENLLRF	YPSGAWYYVPLGTQYT
TQYTDAPSFSDIPNPIGSENSEKTT	IHAQQKEPMIGVNQELA	KHPIKHQGLPQEVLNENLLRFF	KEDVPSERYLGYLEQLLRL
VPLGTQYTDAPSF	KHPIKH	KHPIKHQGLPQEVLNENLLRFFV	KEDVPSE
VPLGTQYTDAPSFSDIPNPIG	RPKHPIKHQGLP	KKYKVPQLEIVPNSA	IQKEDVPSERYLGYLEQLL
VPLGTQYTDAPSFSDIPNPIGS	IQKEDVPSE	KKYKVPQLEIVPNSAEERL	LRLKKY
VPLGTQYTDAPSFSDIPNPIGSEN	LGYLEQLL	KKYKVPQLEIVPNSAEERLHSM	KHPIKHQGLPQEVLN
VPLGTQYTDAPSFSDIPNPIGSENSEKTT	VPNSAEERL	KKYKVPQLEIVPNSAEERLHSMKEGIHA	KVPQLEIVPNSAEERLHSMKEGIHAQQKEPMIGVNQELAYF
VPSERYLGYLEQL	VNQELAYF	KVPQLEIVPNSAEERLHS	KHPIKHQGLPQEVLNE
WYYVPLGTQYT	EERLHSM	KVPQLEIVPNSAEERLHSM	EERLHS
WYYVPLGTQYTDAPSF	WYYVPLGTQYTDAPSFSDIPNPIGSEN	KVPQLEIVPNSAEERLHSMKEGIHA	FGKEKVNELSKDIGSESTEDQAMEDIKQMEAESISS
YPELFRQF	QQKEPMIGVN	KYKVPQLEIVPNSAEERLHSMKEGIHA	IQKEDVPSERYLGYLEQLLRLK
YPELFRQFY	PKHPIKHQ	KYKVPQLEIVPNSAEERLHSMKEGIHAQQKEPMIGVNQELAYFYPELFRQF	RQFYQL
YPELFRQFYQ	HPIKHQG	LGTQYTDAPSFSDIPNPIGSENSEKTTMPLW
YPELFRQFYQL	RQFYQLDA	LGYLEQLLRL
YPSGAWYYVP	FRQFYQ	LGYLEQLLRLK
YPSGAWYYVPLG	DAYPSGAWYYVPLGTQYTDAPSF	LGYLEQLLRLKKY
YPSGAWYYVPLGT	KHPIKHQG	LNENLLRFF
YPSGAWYYVPLGTQY	HAQQKEPMIGVNQELAYF	LNENLLRFFV
YPSGAWYYVPLGTQYT	YPSGAWYYVPLGTQYTDAPSFSDIPNPIGS	LNENLLRFFVAPFPEVFGKEKVNEL
YPSGAWYYVPLGTQYTD	VNQELAYFYPELF	LPQEVLNENLLR
YVPLGTQYTDAPSFSDIPNPIG	QQKEPMIGV	LPQEVLNENLLRF
YVPLGTQYTDAPSFSDIPNPIGSEN	VPNSAEERLHSM	LPQEVLNENLLRFF
YVPLGTQYTDAPSFSDIPNPIGSENSEKTT	MKEGIHA	LPQEVLNENLLRFFV
	PSERYL	MKEGIHAQQKEPMIGV
	ENSEKTT	MKEGIHAQQKEPMIGVNQEL
	VPNSAEERLHS	MKEGIHAQQKEPMIGVNQELA
	FFVAPFPEVFGKE	MKEGIHAQQKEPMIGVNQELAYF
	APFPEVFG	NENLLRFFV
	QQKEPMIG	NENLLRFFVAPFPEVFGKE
	EQLLRL	NENLLRFFVAPFPEVFGKEKVNEL
	FRQFYQL	NENLLRFFVAPFPEVFGKEKVNELS
	QKHIQKEDVPSERYL	QEVLNENLLRFF
	EDIKQM	QEVLNENLLRFFV
	FFVAPFPEVFG	QGLPQEVLNENLLR
	YPSGAWYYVP	QGLPQEVLNENLLRF
	KEKVNELS	QGLPQEVLNENLLRFF
	AMEDIKQMEAESISSSEEIVPNSVEQKHIQKEDVPSE	QGLPQEVLNENLLRFFV
	RPKHPIKHQGLPQEVL	QKEPMIGVNQELAYFYPELFRQF
	VPLGTQYT	QKEPMIGVNQELAYFYPELFRQFYQL
	RPKHPI	QLEIVPNSAEERLHSMKEGIHAQQKEPMIGVNQELAYF
	DVPSERY	QQKEPMIGVN
	VLNENLLRFFVAPFPEVFGKEKV	QQKEPMIGVNQEL
	RPKHPIKHQGLPQEVLN	QQKEPMIGVNQELA
	DIGSESTEDQAMEDIKQMEAESISSSEEIVPNSVEQK	QQKEPMIGVNQELAYF
	ELFRQFYQLDAYPSGAWYYVPLGTQYTDAPSFSDIPNPIGSENSEKTTM	QQKEPMIGVNQELAYFYPELFR
	NELSKDIGSESTEDQAMEDIKQMEAESISSSEEIVPN	QQKEPMIGVNQELAYFYPELFRQF
	TDAPSFSDIPNPIGSENSEKTTMP	QQKEPMIGVNQELAYFYPELFRQFY
	RQFYQL	QQKEPMIGVNQELAYFYPELFRQFYQL
	EDIKQMEA	QYTDAPSFSDIPNPIGSENSEKTT
		QYTDAPSFSDIPNPIGSENSEKTTMPLW
		RFFVAPFPEVFG
		RFFVAPFPEVFGKE
		RFFVAPFPEVFGKEKVNEL
		RFFVAPFPEVFGKEKVNELS
		RLKKYKVPQLEIVPNSAEERLHS
		RLKKYKVPQLEIVPNSAEERLHSM
		RLKKYKVPQLEIVPNSAEERLHSMKEGIHA
		RPKHPIKHQGLPQEV
		RPKHPIKHQGLPQEVL
		RPKHPIKHQGLPQEVLNENLL
		RPKHPIKHQGLPQEVLNENLLR
		RPKHPIKHQGLPQEVLNENLLRF
		RPKHPIKHQGLPQEVLNENLLRFF
		RPKHPIKHQGLPQEVLNENLLRFFV
		SDIPNPIGSENSEKTTMPLW
		SMKEGIHAQQKEPMIGVNQELAYF
		SMKEGIHAQQKEPMIGVNQELAYFYPELF
		VAPFPEVFGKEKVNELS
		VPLGTQYTDAPSFSDIPNPIGSENSEKTTMPLW
		YFYPELFRQF
		YFYPELFRQFYQL
		YKVPQLEIVPNSAEERLHSMKEGIHA
		YPELFRQF
		YPELFRQFY
		YPELFRQFYQ
		YPELFRQFYQL
		YPELFRQFYQLDA
		YPSGAWYYVPLGTQYT
		YPSGAWYYVPLGTQYTDAPSFSDIPNPIGSENSEKTT
		YTDAPSFSDIPNPIGSENSEKTTMPLW
		YVPLGTQYTDAPSFSDIPNPIGSENSEKTTMPLW
