# Supplementary material for: Multiple domains of bacterial and human Lon proteases define substrate selectivity
Source: Emerg Microbes Infect. 2018 Aug 17;7:149. doi: 10.1038/s41426-018-0148-4 (PMC6098112; doi:10.1038/s41426-018-0148-4)
Supplement: Supplementary file 3 — Table S5-2. Lon substrate RpsB-derived peptides identified in MS [file 41426_2018_148_MOESM3_ESM.xlsx]

## Sheet: RpsB
RpsB peptides identified in eLon-treated samples		RpsB peptides identified in hLon-treated samples		RpsB peptides identified in control samples
Experiment 1	Experiment 2	Experiment 1	Experiment 2	Experiment 1	Experiment 2
KDLETQSQDGTFDKLTKKEALM	KDLETQSQDGTFDKLTKKEA	KDLETQSQDGTFDKLTKKEALM	RELEKLENSLGGIKDMGGLPDALFV	RELEKLENSLGGIKDMGGLPDALFV	IDADHEHIAIKEANNLGIPVFA
KDLETQSQDGTFDKLTKKEALMRTRELEKLENSL	KDLETQSQDGTFDKLTKKEALM	SIKRLKDLETQSQDGTFDKLTKKEALM	RTRELEKLENSLGGIKDMGGLPDALFV	RTRELEKLENSLGGIKDMGGLPDALFV	RELEKLENSLGGIKDMGGLPDALFV
KDLETQSQDGTFDKLTKKEA	IKRLKDLETQSQDGTFDKLTKKEALM	NEALAELNKIASRKGKILF	EKTVPMFNEALAELNKIA	NWKTVRQSIKRLKDLETQSQDGTFDKLTKKEA	GARNKVHIINLEKTVPMFN
KRLKDLETQSQDGTFDKLTKKEALM	IKRLKDLETQSQDGTFDKLTKKEA	IKRLKDLETQSQDGTFDKLTKKEA	NWKTVRQSIKRLKDLETQSQDGTFDKLTKKEA	IVDTNSDPDGVDFVIPGNDDAIRA	IVDTNSDPDGVDFVIPGNDDAIRA
IKRLKDLETQSQDGTFDKLTKKEA	KRLKDLETQSQDGTFDKLTKKEA	IKRLKDLETQSQDGTFDKLTKKEALM	LEKTVPMFNEALAELNKIA	IDADHEHIAIKEANNLGIPVFA	ENSLGGIKDMGGLPDALFV
IKRLKDLETQSQDGTFDKLTKKEALM	KTVRQSIKRLKDLETQSQDGTFDKLTKKEA	KDLETQSQDGTFDKLTKKEALMRTRELEKLENSL	IVDTNSDPDGVDFVIPGNDDAIRA	GGIKDMGGLPDALF	GGIKDMGGLPDALFV
KRLKDLETQSQDGTFDKLTKKEA	IKRLKDLETQSQDGTFDKLT	GARNKVHIINLEKTVPMFNEALAELNKIA	GARNKVHIINLEKTVPMFN	ENSLGGIKDMGGLPDALFV
SIKRLKDLETQSQDGTFDKLTKKEALM	SIKRLKDLETQSQDGTFDKLT	SIKRLKDLETQSQDGTFDKLTKKEA	IDADHEHIAIKEANNLGIPVFA
RELEKLENSLGGIKDMGGLPDALF	IVDTNSDPDGVDFVIPGNDDAIRA	IKRLKDLETQSQDGTFDKLT	LMRTRELEKLENSLGGIKDMGGLPDALFV
VRQSIKRLKDLETQSQDGTFDKLTKKEALM	RELEKLENSLGGIKDMGGLPDALF	KDLETQSQDGTFDKLTKKEALMRTRELEKL	RNKVHIINLEKTVPMFN
KDLETQSQDGTFDKLTK	RELEKLENSLGGIKDMGG	KRLKDLETQSQDGTFDKLTKKEALM	GGIKDMGGLPDALF
EKTVPMFNEALAELNKIA	RELEKLENSLGGIKDM	KDLETQSQDGTFDKLTKKEA	INLEKTVPMFN
IKRLKDLETQSQDGTFDKLT	IDADHEHIAIKEANNLGIPVFA	EKTVPMFNEALAELNKIA	LKDLETQSQDGTFDKLTKKE
RELEKLENSLGGIKDM	LEKTVPMFNEALAELNKIA	NWKTVRQSIKRLKDLETQSQDGTFDKLTKKEA	EKLENSLGGIKDMGGLPDALFV
NKVHIINLEKTVPMFN	VRQSIKRLKDLETQSQDGTFDKLTKKEA	RDMLKAGVHFGHQTRYWNPKM	IPGNDDAIRAVTLYL
KRLKDLETQSQDGTFDKLT	KDLETQSQDGTFDKLT	RELEKLENSLGGIKDMGGLPDALFV	RTRELEKLENSLGGIKDMGGLPDALF
LEKTVPMFNEALAELNKIA	GARNKVHIINLEKTVPMFNEA	VRQSIKRLKDLETQSQDGTFDKLTKKEALMRT	PDGVDFVIPGNDDAIRA
VRQSIKRLKDLETQSQDGTFDKLTKKEA	GARNKVHIINLEKTVPMF	VRQSIKRLKDLETQSQDGTFDKLTKKEALM	LEKTVPMFNEALAEL
IVDTNSDPDGVDFVIPGNDDAIRAV	RQSIKRLKDLETQSQDGTFDKLTKKEALM	LEKTVPMFNEALAELNKIA	ENSLGGIKDMGGLPDALFV
GARNKVHIINLEKTVPMFNEAL	NKVHIINLEKTVPMFN	RNKVHIINLEKTVPMFNEA	SLGGIKDMGGLPDALFV
RELEKLENSLGGIKDMGGLPDALFV	GARNKVHIINLEKTVPMFN	GGMLTNWKTVRQSIKRLKDLETQSQDGTFDKLT	DQFFVNHRWLGGMLT
GARNKVHIINLEKTVPMFNEA	VRQSIKRLKDLETQSQDGTFDKLT	VRQSIKRLKDLETQSQDGTFDKLT	NWKTVRQSIKRLKDLETQSQDGTFDKLTKKEALM
RELEKLENSLGGIKDMGG	RQSIKRLKDLETQSQDGTFDKLTKKEA	LGAVAATVREGRSQDLASQAEESFVEA	ATVSMRDMLKAGVHF
LGAVAATVREGRSQDLASQAEESFVEA	GAVAATVREGRSQDLASQAEESFVEA	MRTRELEKLENSLGGIKDMGGLPDALFV	NWKTVRQSIKRLKDLET
KDLETQSQDGTFDKLT	TNSDPDGVDFVIPGNDDAIRA	KDLETQSQDGTFDKLTKKEALMRTRELEKLEN	KDLETQSQDGTFDKLTKKEALM
ARNKVHIINLEKTVPMFNEA	RNKVHIINLEKTVPMFN	NWKTVRQSIKRLKDLETQSQDGTFDKLT	VTLYLGAVAATVREGRSQDLASQAEESFVEA
RNKVHIINLEKTVPMFNEA	GAVAATVREGRSQDLASQAEESFVEAE	EALAELNKIASRKGKILF	ARNKVHIINLEKTVPMFN
GAVAATVREGRSQDLASQAEESFVEAE	RTRELEKLENSLGGIKDM	RELEKLENSLGGIKDMGGLPDALF	GGIKDMGGLPDALFV
KTVPMFNEALAELNKIA	INLEKTVPMFNEA	RQSIKRLKDLETQSQDGTFDKLTKKEALMRT	NEALAELNKI
GARNKVHIINLEKTVPMF	IPGNDDAIRAVTLYL	GARNKVHIINLEKTVPMFNEAL	GARNKVHIINLEKTVPMF
ARNKVHIINLEKTVPMF	EKLENSLGGIKDMGGLPDALFV	GARNKVHIINLEKTVPMFNEALAEL	NLEKTVPMFN
TNSDPDGVDFVIPGNDDAIRA	IDADHEHIAIKEANN	LMRTRELEKLENSLGGIKDMGGLPDALFV	TVSMRDMLKAGVH
IVDTNSDPDGVDFVIPGNDDAIR	GAVAATVREGRSQDLASQAEESFV	NKVHIINLEKTVPMFN	NLEKTVPMFNEA
SIKRLKDLETQSQDGTFDKLTKKEA	VHIINLEKTVPMFN	RTRELEKLENSLGGIKDMGGLPDALFV	GARNKVHIINLEKTVPMFNEALAEL
IVDTNSDPDGVDFVIPGNDDAIRA	HIINLEKTVPMFN	LEKTVPMFNEALAELNKIAS	NWKTVRQSIKRLKDLETQSQDGTFDKLT
GAVAATVREGRSQDLASQAEESFV	ARNKVHIINLEKTVPMFN	ARNKVHIINLEKTVPMF	IKDMGGLPDALFV
GARNKVHIINLEKTVPMFN	IKRLKDLETQSQDGTFDKL	GAVAATVREGRSQDLASQAEESFVEAE	PDGVDFVIPGNDDAIRAVT
NLEKTVPMFNEALAELNKIA	RQSIKRLKDLETQSQDGTFDKLT	VRQSIKRLKDLETQSQDGTFDKLTKKEA	RELEKLENSLGGIKDMGGLPDALF
ARNKVHIINLEKTVPMFN	GAVAATVREGRSQDLASQAEESF	GARNKVHIINLEKTVPMFN	VIPGNDDAIRAVTLYL
RQSIKRLKDLETQSQDGTFDKLTKKEALM	IVDTNSDPDGVDFVIPGNDDAIR	ARNKVHIINLEKTVPMFNEALAELNKIA	EKTVPMFNEALAEL
GARNKVHIINLEKTVPMFNEALAEL	AVAATVREGRSQDLASQAEESFVEA	NEALAELNKIASRKGKILFV	ATVSMRDMLKAGVH
GAVAATVREGRSQDLASQAEESFVEA	IDADHEHIAIKE	NWKTVRQSIKRLKDLETQSQDGTFDKLTKKEALM	NSLGGIKDMGGLPDALFV
AVAATVREGRSQDLASQAEESFVEA	IVDTNSDPDGVDFVIPGNDDAIRAV	LMRTRELEKLENSLGGIKDMGG	IKEANNLGIPVFA
VRQSIKRLKDLETQSQDGTFDKLT	EKLENSLGGIKDMGGLPDALF	IKRLKDLETQSQDGTFDKLTKKEALMRT	RYWNPKMKPFIF
VIDADHEHIAIKEANNLGIPVFA	HIINLEKTVPMFNEA	EKLENSLGGIKDMGGLPDALFV	DPDGVDFVIPGNDDAIRA
PDGVDFVIPGNDDAIRAVT	INLEKTVPMFN	RNKVHIINLEKTVPMFNEAL	VPMFNEALAELNKIA
IDADHEHIAIKEANNLGIPVFA	PDGVDFVIPGNDDAIRAVT	IVDTNSDPDGVDFVIPGNDDAIRAV	GIKDMGGLPDALFV
KVHIINLEKTVPMFN	GARNKVHIINLEKTVPM	GARNKVHIINLEKTVPMFNEALA	GAVAATVREGRSQDLASQAEESFVEA
RTRELEKLENSLGGIKDM	RNKVHIINLEKTVPMFNEA	RQSIKRLKDLETQSQDGTFDKLTKKEALM	INLEKTVPMFNEA
HIINLEKTVPMFN	FNEALAELNKIA	GARNKVHIINLEKTVPMFNEALAELN	INLEKTVPMFNEALA
VHIINLEKTVPMFN	GGMLTNWKTVRQSI	ARNKVHIINLEKTVPMFNEA	DQFFVNHRWL
INLEKTVPMFNEA	VAATVREGRSQDLASQAEESFVEA	TNWKTVRQSIKRLKDLETQSQDGTFDKLTKKEALM	GVHFGHQTRYWNP
KVHIINLEKTVPMFNEA	EALAELNKIA	RNKVHIINLEKTVPMFNEALAEL	LAELNKIAS
SDPDGVDFVIPGNDDAIRA	EKTVPMFNEALAELNKIA	RELEKLENSLGGIKDMGGLPD	EALAELNKIA
KDLETQSQDGTFDKL	LEKTVPMFNEAL	EALAELNKIASRKGKILFVGTKRA	GHQTRYWNPKMKPFIF
LMRTRELEKLENSLGGIKDM	GARNKVHIINLEKT	KVHIINLEKTVPMFN	SMRDMLKAGV
INLEKTVPMFNEALAEL	EKTVPMFNEALAELN	RQSIKRLKDLETQSQDGTFDKLTKKEA	GARNKVHIINLEKTVPMFNEALA
EKLENSLGGIKDMGGLPDALFV	LEKTVPMFNEA	RNKVHIINLEKTVPMFNEALAELNKIA	KPFIFGA
RQSIKRLKDLETQSQDGTFDKLTKKEA	GGIKDMGGLPDALF	RELEKLENSLGGIKDM	EALAELNKIASRKGKILF
RNKVHIINLEKTVPMFNEAL	INLEKTVPMFNEALAEL	ARNKVHIINLEKTVPMFN	RELEKLENSL
KVHIINLEKTVPMF	ETQSQDGTFDKLTKKEA	NWKTVRQSIKRLKDLETQSQDGTFDKLTKKEALMRT	NEALAELNKIASRKGKILF
KTVRQSIKRLKDLETQSQDGTFDKLT	RNKVHIINLEKTVPMF	IVDTNSDPDGVDFVIPGNDDAIRA	LMRTRELEKLENSLGGIKDM
LEKTVPMFNEALAELNKI	IKDMGGLPDALFV	QSIKRLKDLETQSQDGTFDKLTKKEALM	GGMLTNWKTVRQS
VHIINLEKTVPMF	NSDPDGVDFVIPGNDDAIRA	ARNKVHIINLEKTVPMFNEALAEL	LMRTRELEKLENSLGGIKDMGGLPDALF
GAVAATVREGRSQDLASQAEESFVE	ARNKVHIINLEKTVPMF	GARNKVHIINLEKTVPMFNEA	LMRTRELEKLENSL
VPMFNEALAELNKIA	PDGVDFVIPGNDDAIRA	RTRELEKLENSLGGIKDMGGLPDAL	RTRELEKLENSLGGIKDM
PGNDDAIRAVTLYL	RNKVHIINLEKTVPM	LAELNKIASRKGKILF	AEESFVEAE
RNKVHIINLEKTVPMF	DPDGVDFVIPGNDDAIRA	ARNKVHIINLEKTVPMFNEALA	ATVSMRDMLKA
IDADHEHIAIKEANNL	IDADHEHIAIKEA	VPMFNEALAELNKIA	QSQDGTFDKLT
PDGVDFVIPGNDDAIR	NSLGGIKDMGGLPDALFV	VIDADHEHIAIKEANNLGIPVFA	YWNPKMKPF
EKLENSLGGIKDMGGLPDALF	SQDGTFDKLTKKEA	LMRTRELEKLENSLGGIKDM	ENSLGGIKDMGGLPDALF
LEKTVPMFNEALAEL	IVDTNSDPDGVDFVIPGNDDAIRAVT	IVDTNSDPDGVDFVIPGNDDAIR	IVDTNSDPDGVDFVIPGNDDAIR
RQSIKRLKDLETQSQDGTFDKLT	KRLKDLETQSQDGTFDKLTKKEALM	NWKTVRQSIKRLKDLETQSQDGTFDKLTKKEAL	TQSQDGTFDKLT
IINLEKTVPMFN	GGMLTNWKTVRQS	TNWKTVRQSIKRLKDLETQSQDGTFDKLTKKEA	TVSMRDMLKA
EKTVPMFNEALAELNKI	VDTNSDPDGVDFVIPGNDDAIRA	IDADHEHIAIKEANNLGIPVFAIV	KEANNLGIPVFA
IPGNDDAIRAVTLYL	IKEANNLGIPVFA	IDADHEHIAIKEANNLGIPVFA	GARNKVHIINLEKTVPMFNEAL
GARNKVHIINLEKT	GAVAATVREGRSQDLASQAEESFVE	GGMLTNWKTVRQSIKRLKDLETQSQDGTFDKLTKKEA	IVDTNSDPDGVDF
IVDTNSDPDGVDFVIPGNDDAIRAVTL	KLENSLGGIKDMGGLPDAL	IPGNDDAIRAVTLYL	KPFIFGARN
NSDPDGVDFVIPGNDDAIRA	ARNKVHIINLEKTVPM	GARNKVHIINLEKTVPMF	SMRDMLKAGVHF
GAVAATVREGRSQDLASQAEESF	IINLEKTVPMFN	KTVRQSIKRLKDLETQSQDGTFDKLTKKEALM	RNKVHIINLEKTVPMFNEALAEL
RELEKLENSLGGIKDMGGLPDAL	GHQTRYWNPKMKP	LEKTVPMFNEALAEL	GHQTRYWNPKMKPFIFGA
INLEKTVPMFNEALAELNKIA	SLGGIKDMGGLPDALFV	EKTVPMFNEALAELNKIAS	LKDLETQSQDGTFDKLTKKEAL
MRTRELEKLENSLGGIKDM	LEKTVPMFNEALAEL	ADHEHIAIKEANNLGIPVFA	LAELNKI
EKTVPMFNEALAELN	RSQDLASQAEESFVEA	VHIINLEKTVPMFN	LEKTVPMFN
RELEKLENSLGGIKDMGGLPD	IVDTNSDPDGVDFVIPGNDDAIRAVTL	EKLENSLGGIKDMGGLPDALF	IKRLKDLETQSQDGTFDKLTKKEALM
RNKVHIINLEKTVPMFN	VIPGNDDAIRAVTLYL	IVDTNSDPDGVDFVIPGNDDAIRAVT	LEKTVPMFNEA
IKDMGGLPDALFV	LEKTVPMFNEALA	RNKVHIINLEKTVPMFNEALAELN	SQAEESFVEAE
NLEKTVPMFNEALA	NEALAELNKIA	SRKGKILFVGTKRAASEAVKDAALS	MRTRELEKLENSLGGIKDMGGLPDALFV
INLEKTVPMFNEALA	GIKDMGGLPDALFV	RTRELEKLENSLGGIKDMGGLPDALF	NLEKTVPMF
GIKDMGGLPDALFV	IDADHEHIAIK	MLTNWKTVRQSIKRLKDLET	ATVSMRDML
TQSQDGTFDKLTKKEA	NLEKTVPMFNEALA	NKVHIINLEKTVPMFNEALA	RELEKLENSLGGIKDM
ENSLGGIKDMGGLPDALFV	ENSLGGIKDMGGLPDALFV	DHEHIAIKEANNLGIPVFA	SQAEESFVE
IDADHEHIAIKE	NLEKTVPMFNEALAELNKIA	NWKTVRQSIKRLKDLETQSQDGTFDKL	RSQDLASQAEESFVEA
LEKTVPMFNEAL	VIDADHEHIAIKEA	INLEKTVPMFNEALAELNKIA	NHRWLGGMLT
IDADHEHIAIKEA	DTNSDPDGVDFVIPGNDDAIRA	GAVAATVREGRSQDLASQAEESFV	SQDGTFDKLT
NSLGGIKDMGGLPDALFV	PDGVDFVIPGNDDAIRAVTL	LTNWKTVRQSIKRLKDLET	VNHRWLGGMLT
DQFFVNHRWLGGMLT	RDMLKAGVHF	RTRELEKLENSLGGIKDM	VIDADHEHIAIKEANNLGIPVFA
NWKTVRQSIKRLKDLETQSQDGTFDKLTKKEA	VIDADHEHIA	AVAATVREGRSQDLASQAEESFVEA	EKTVPMFNEAL
INLEKTVPMFN	DQFFVNHRWL	NLEKTVPMFNEALAELNKIA	NLEKTVPMFNEALA
PDGVDFVIPGNDDAIRA	NKIASRKGKILF	EHIAIKEANNLGIPVFA	EALAELNKI
GIKDMGGLPDALF	VIPGNDDAIRAVTLY	RNKVHIINLEKTVPMFN	GARNKVHIINLEKTVPMFNEA
IDADHEHIAIKEANNLGIPVF	LTNWKTVRQS	FGARNKVHIINLEKTVPMFN	LKDLETQSQDGTFDKLTK
GGIKDMGGLPDALF	EKTVPMFNEAL	RNKVHIINLEKTVPMFNEALA	IDADHEHIAI
KLENSLGGIKDMGGLPDAL	ASEAVKDAAL	QSQDGTFDKLTKKEALMRTRELEKLENSL	SMRDMLKA
VGTKRAASEAVKDAA	GGIKDMGGLPDALFV	NEALAELNKIASRKGKILFVGT	IKRLKDLETQSQDGTFDKLT
GGMLTNWKTVRQSI	NEALAELNKIAS	EKTVPMFNEALAELN	EKTVPMFNEALA
IVDTNSDPDGVDFVIPGNDDAIRAVT	RYWNPKMKPFIF	RTRELEKLENSLGGIKDMGGLPD	YWNPKM
GARNKVHIINLEKTVPMFNEALA	RELEKLENSL	FGHQTRYWNPKMKPFIFGA	FGHQTRYWNP
RSQDLASQAEESFVEA	AIVDTNSDPDGVDFVIPGNDDAIRA	DQFFVNHRWLGGMLT	YWNPKMKPFIF
LEKTVPMFNEA	GTFDKLTKKEA	GAVAATVREGRSQDLASQAEESF	FNEALAELNKIA
IDADHEHIAIKEANN	IINLEKTVPMFNEA	GAVAATVREGRSQDLASQAEESFVEA	KPFIFGAR
EKTVPMFNEALAEL	GARNKVHIINLEKTVP	ELNKIASRKGKILFV	GVDFVIPGNDDAIRA
ETQSQDGTFDKLTKKEA	TQSQDGTFDKLTKKEA	RQSIKRLKDLETQSQDGTFDKLT	ATVSMRDMLKAGVHFG
SLGGIKDMGGLPDALFV	TVREGRSQDLASQAEESFVEA	DPDGVDFVIPGNDDAIRA	IAIKEANNLGIPVFA
GGMLTNWKTVRQS	LGGIKDMGGLPDALFV	RTRELEKLENSLGGIKDMGG	LGGIKDMGGLPDALF
INLEKTVPMFNEAL	TRELEKLENSL	INLEKTVPMFNEALA	GMLTNWKTV
PDGVDFVIPGNDDAIRAVTL	GIKDMGGLPDALF	LEKTVPMFNEALAELN	GNDDAIRAVTLYL
GARNKVHIINLEKTVPMFNEALAELNKIA	GHQTRYWNP	GGMLTNWKTVRQSIKRLKDLETQSQDGTFDKLTKKEALM	LKDLETQSQDGTFDKLTKKEA
NKVHIINLEKTVPMFNEAL	SDPDGVDFVIPGNDDAIRA	RNKVHIINLEKTVPMF	MKPFIFGARN
NWKTVRQSIKRLKDLET	LMRTRELEKLENSL	LMRTRELEKLENSLGGIKDMGGLPDALF	FIFGARN
FNEALAELNKIA	IDADHEHIAI	ENSLGGIKDMGGLPDALFV	GARNKVHIINLEKTVPMFNEALAELNKIA
RNKVHIINLEKTVPMFNEALAEL	LMRTRELEKLENSLGGIKDM	GGMLTNWKTVRQSIKRLKDLET	LAELNKIA
NEALAELNKIASR	GGMLTNWKTV	MRTRELEKLENSLGGIKDM	IVDTNSDPDGVDFVIPGNDDAIRAVTL
LTNWKTVRQS	RTRELEKLENSLGG	GGMLTNWKTVRQSIKRLKDLETQS	IVDTNSDPDGVDFVIPGNDDAIRAV
NEALAELNKIASRKGKILF	QSQDGTFDKLT	KVHIINLEKTVPMF	IVDTNSDPDGVDFVIPGNDDAIRAVT
EALAELNKIASRKGKILF	HIINLEKTVPMF	LEKTVPMFNEAL	NKVHIINLEKTVPMFN
GGIKDMGGLPDALFVI	IINLEKTVPMF	PDGVDFVIPGNDDAIRA	NEALAELNKIA
KDLETQSQDGTFD	QSQDGTFDKLTKKEA	TNSDPDGVDFVIPGNDDAIRA	FVIDADHEHIAIKEANNLGIPVFA
RTRELEKLENSLGGIKDMGG	ASEAVKDAALS	DQFFVNHRWLGGML	INLEKTVP
EKTVPMFNEALAELNKIAS	GHQTRYWNPKM	FGHQTRYWNPKMKPFIF	NSLGGIKDM
KVHIINLEKTVPMFNEAL	YWNPKMKPFIF	SMRDMLKAGVHFGHQT	IINLEKTVPMFN
IKEANNLGIPVFA	IKRLKDLETQSQ	IINLEKTVPMFNEALA	GAVAATVREGRSQDLASQAEESFVEAE
INLEKTVPMF	KVHIINLEKTVPMFN	INLEKTVPMFN	VRQSIKRLKDLETQSQDGTFDKLTKKEALM
ARNKVHIINLEKTVPMFNEAL	VIDADHEHIAI	KVHIINLEKTVPMFNEALA	VHIINLEKTVPMFN
NKVHIINLEKTVPMF	LMRTRELEKLENSLGG	GGIKDMGGLPDALF	EKTVPMFNEA
EALAELNKIA	RNKVHIINLEKTVP	RYWNPKMKPFIFGA	IDADHEHIAIKEANNLGIPVFAIV
LEKTVPMFNEALAELN	IVDTNSDPDGVD	INLEKTVPMFNEALAEL	GAVAATVREGRSQDLASQAEESFV
VIDADHEHIA	KTVRQSIKRLKDLETQSQDGTFDKLT	ELNKIASRKGKILF	VIDADHEHIAIKEANNL
GGMLTNWKTVRQ	GARNKVHIINLE	HIINLEKTVPMFN	GGLPDALFVIDADHEHIAIKEANNLGIPVFA
HIINLEKTVPMF	FGHQTRYWNPKM	NWKTVRQSIKRLKDLETQSQ	ASQAEESFVEAE
VHIINLEKTVPMFNEA	SMRDMLKAGVHF	ARNKVHIINLEKTVPMFNEAL	ASQAEESFVEA
YWNPKMKPFIF	VPMFNEALAELNKIA	RELEKLENSLGGIKDMGGLPDAL	ARNKVHIINLEKTVPMFNEALAEL
VIPGNDDAIRAVTLY	NWKTVRQSIKRL	RTRELEKLENSLGGIKDMGGLP	KDLETQSQDGTFDKLTKKEALMRTRELEKLENSL
NKVHIINLEKTVPMFNEA	LMRTRELEKLE	IDADHEHIAIKEANNLGIPVFAI	WNPKMKPF
KDLETQSQDGTFDKLTKKEALMRTRELEKL	GGMLTNWKTVRQSIKRL	GIKDMGGLPDALFV	DMLKAGVHF
NKIASRKGKILF	QSQDGTFDKLTKKEALM	NWKTVRQSIKRLKDLETQS	ATVSMRDMLK
NEALAELNKIA	INLEKTVPMF	NWKTVRQSIKRLKDLET	KVHIINLEKTVPMFN
VIPGNDDAIRAVTLYL	KEANNLGIPVFA	EALAELNKIA	GHQTRYWNPKMKPFIFG
IVDTNSDPDGVDF	INLEKTVPMFNEALAELNKIA	RYWNPKMKPFIF	RDMLKAGVHF
GGIKDMGGLPDALFV	NPKMKPFIF	EALAELNKIASRKGKILFVGT	YWNPKMKPFI
NWKTVRQSIKRLKDLETQSQDGTFDKLT	LMRTRELEKLENSLG	IKDMGGLPDALFV	SQAEESFVEA
DQFFVNHRWL	IKDMGGLPDALF	KRLKDLETQSQDGTFDKLTKKEA	GARNKVHIINL
FVIDADHEHIAIKEA	IKRLKDLETQS	NWKTVRQSIKRLKDL	RTRELEKLENSL
VAATVREGRSQDLASQAEESFVEA	IPGNDDAIRA	HEHIAIKEANNLGIPVFA	QDGTFDKL
RTRELEKLENSLGGIKDMGGLPDALFV	ARNKVHIINL	KKEALMRTRELEKLENSL	MKPFIFGAR
LGGIKDMGGLPDALFV	EKTVPMFNEALAEL	VAATVREGRSQDLASQAEESFVEA	TVSMRDMLKAGV
LMRTRELEKLENSLG	PDGVDFVIPGNDDAIRAVTLYL	NWKTVRQSIKRLKDLETQSQD	IVDTNSDPDGVDFVIPGNDDAIRAVTLYL
TRELEKLENSL	LGGIKDMGGLPDAL	INLEKTVPMFNEA	RNKVHIINLEKTVPMFNEALA
IDADHEHIAI	RTRELEKLENSL	GHQTRYWNPKMKPFIFG	EKLENSLGGIKDMGGLPDALF
RDMLKAGVHF	SEAVKDAALS	TRELEKLENSLGGIKDMGGLPDALFV	RNKVHIINLEKTVPMF
TVREGRSQDLASQAEESFVEA	FVIDADHEHIAI	RYWNPKMKPFIFG	TVSMRDMLKAGVHF
TVPMFNEALAELNKIA	IFGARNKVHIINL	SLGGIKDMGGLPDALFV	GGMLTNWKTV
KDMGGLPDALFV	MRTRELEKLENSL	NKIASRKGKILFV	VSMRDMLKAGVH
LEKTVPMFN	INLEKTVPMFNEALA	LEKTVPMFNEALA	LKDLETQSQDGTFDKLT
QSQDGTFDKLT	ENSLGGIKDMGGLPDAL	RELEKLENSLGGIKDMGGLP	TVSMRDML
VIDADHEHIAIKEA	NHRWLGGMLT	VIDADHEHIAIKEA	VAATVREGRSQDLASQAEESFVEA
LGGIKDMGGLPDALF	KTVRQSIKRLKDLET	RTRELEKLENSLGGIKDMGGL	ADHEHIAIKEANNLGIPVFA
RELEKLENSL	IDADHEHIA	DTNSDPDGVDFVIPGNDDAIRA	SLGGIKDM
FVIDADHEHIAI	LMRTRELEKLEN	NSLGGIKDMGGLPDALFV	SLGGIKDMGGLPDA
GHQTRYWNPKM	DADHEHIAIKEA	IINLEKTVPMFN	AVAATVREGRSQDLASQAEESFVEA
IINLEKTVPMF	AATVREGRSQDLASQAEESFVEA	YWNPKMKPFIF	FIFGAR
VIDADHEHIAI	LEKTVPMF	LGGIKDMGGLPDALFV	KMKPFIFGARN
ASEAVKDAAL	RDMLKAGVHFG	FNEALAELNKIA	ETQSQDGTFDKLT
SMRDMLKAGVHF	LAELNKIA	TNWKTVRQSIKRLKDLET	VRQSIKRLKDLETQSQDGTFDKLTKKEA
RELEKLENSLGG	IVDTNSDPDGVDFV	IDADHEHIAIKEANNLGIPVF	GGMLTNWKTVRQSIKRLKDLET
GHQTRYWNPKMKP	IKEANNLGIPVF	GGMLTNWKTVRQSIKRL	TVSMRDMLK
EALAELNKIAS	LMRTRELEKL	EALAELNKIASRKGKILFV	GAVAATVREGRSQDLASQAEESF
FGHQTRYWNPKM	EALAELNKIAS	NEALAELNKIA	VSMRDMLKA
EKTVPMFNEAL	IVDTNSDPDGVDF	VIPGNDDAIRAVTLYL	ARNKVHIINLEKTVPMFNEALA
LEKTVPMFNEALA	LEKTVPMFNEALAELN	LEKTVPMFN	TRYWNPKMKPF
VAATVREGRSQDLASQAEESF	NKVHIINLEKTVPMF	NKVHIINLEKTVPMFNEA	GGIKDMGGLPDALFVIDADHEHIAIKEANNLGIPVFA
GGMLTNWKTV	EKTVPMFNEA	PDGVDFVIPGNDDAIRAVTLYL	ALMRTRELEKLENS
KDLETQSQDGTFDKLTKK	KTVPMFNEALAELNKIA	LYLGAVAATVREGRSQDL	NNLGIPVFAIV
GGIKDMGGLPDALFVIDA	RNKVHIINLEKT	IVDTNSDPDGVDFVIPGNDDAIRAVTL	RYWNPKMKPFIFGA
GAVAATVREG	ASQAEESFVEA	DQFFVNHRWL	QSQDGTFDKLTKKEALM
VGTKRAASEAVKDA	GNDDAIRAVTLYL	IAIKEANNLGIPVFA	KVHIINL
AATVREGRSQDLASQAEESFVEA	VAATVREGRSQDLA	VNHRWLGGMLT	NWKTVRQSIKRLKDLETQS
IKRLKDLETQS	RQSIKRLKDLET	KLENSLGGIKDMGGLPDAL	HIINLEKTVP
ENSLGGIKDMGGLPDALF	FVIPGNDDAIRAVT	EKTVPMFNEALAEL	RYWNPKMKPFIFG
IKEANNLGIPVF	GAVAATVREGRSQDL	VIDADHEHIAI	RELEKLENSLGGIKDMGGLPD
ASEAVKDAA	RELEKLENSLGGIKDMGGLPDALFV	QSQDGTFDKLTKKEALMRTRELEKL	EKTVPMFNEALAELNKIAS
ASEAVKDA	GAVAATVREGRSQDLA	GGIKDMGGLPDALFV	ELNKIASRKGKILF
IKDMGGLPDALF	GGIKDMGGLPDAL	FVNHRWLGGMLT	EKTVPMFN
IPGNDDAIRA	LKAGVHF	ENSLGGIKDMGGLPDALF	ENSLGGIKDM
NEALAELNKIAS	QDGTFDKLTKKEA	IKEANNLGIPVFA	SMRDML
GARNKVHIINLE	GVDFVIPGNDDAIRA	YWNPKMKPFIFG	INLEKTVPMFNEALAELNKIA
MFNEALAELNKIA	SEAVKDAAL	ETQSQDGTFDKLTKKEALMRTRELEKLENSL	VIDADHEHIAI
TFDKLTKKEA	INLEKTVPMFNEAL	IDADHEHIAIKEANNLGIPVFAIVDTN	GNDDAIRAVTL
ASEAVKDAALS	RELEKLENS	KVHIINLEKTVPMFNEAL	RNKVHIINLEKTVPMFNEAL
LMRTRELEKLENSLGG	RYWNPKM	QSQDGTFDKLTKKEALMRTRELEKLEN	IINLEKTVP
GVDFVIPGNDDAIRA	DMLKAGVHF	ARNKVHIINL	VSMRDML
QSQDGTFDKLTKKEA	IKRLKDLET	FVIPGNDDAIRAVTLYL	GMLTNWKT
DGTFDKLTKKEA	NWKTVRQSIK	YWNPKMKPFIFGA	TVSMRDMLKAG
IKEANNLGIPVFAIVDTNSDPDGVDF	LMRTRELEKLENS	FGHQTRYWNPKM	DHEHIAIKEANNLGIPVFA
SQDGTFDKLTKKEA	VRQSIKRLKDLET	KEANNLGIPVFAIVDTNSDPDGVDFVIPGNDDAIRA
NWKTVRQSIKRL	TVRQSIKRLKDLET	EKTVPMFNEALAELNKIASRKGKILF
KEANNLGIPVFA	MFNEALAELNKIA	QSQDGTFDKLT
IVDTNSDPDGVDFV	RNKVHIINL	SMRDMLKAGVHF
ASQAEESFVEA	NWKTVRQSI	RELEKLENSL
QDGTFDKLTKKEA	VGTKRAASEAVKDAALS	IINLEKTVPMFNEALAEL
GGMLTNWKT	SRKGKILF	DQFFVNHRWLGGM
KTVRQSIK	EKTVPMFN	KVHIINLEKTVPMFNEA
GTFDKLTKKEA	GAVAATVREG	NWKTVRQSIKRL
FVIPGNDDAIRAVT	GARNKVHIINL	SMRDMLKAGVHFG
EKTVPMFNEA	WNPKMKPFIF	GGIKDMGGLPDALFVI
NDDAIRAVTLYL	KDMGGLPDALFV	SLGGIKDMGGLPDALF
ENSLGGIKDM	KEANNLGIPVF	GGIKDMGGLPDALFVIDA
DADHEHIAIKEA	HQTRYWNPKM	QDGTFDKLTKKEALMRTRELEKLENSL
NPKMKPFIF	ENSLGGIKDMGGLPDALF	LMRTRELEKLENSLGG
RDMLKAGVH	RYWNPK	VSMRDMLKAGVHF
IINLEKTVPMFNEA	GGLPDALFV	NHRWLGGMLT
QSQDGTFDKLTKKEALMRTRELEKLENSL	SRKGKILFV	LMRTRELEKLEN
GTKRAASEAVKDAALS	EKTVPMFNEALA	INLEKTVPMF
TNWKTVRQS	GGIKDMGGLPD	RDMLKAGVHF
VFAIVDTNSDPDGVDFVIPGNDDAIRA	GAVAATVREGRSQDLAS	MFNEALAELNKIA
RTRELEKLENSLGG	REGRSQDLASQAEESFVEA	GHQTRYWNPKMKPFIF
ARNKVHIINL	MRDMLKAGVHF	VIPGNDDAIRAVTLYLG
IDADHEHIA	GHQTRYW	VAATVREGRSQDLASQAEESFV
RTRELEKLENSL	PDGVDFVIPGNDDAIRAVTLY	LEKTVPMFNEALAELNKI
LAELNKIA	LTNWKTV	MRTRELEKLENSL
LMRTRELEKLENSL	VAATVREGRSQDL	RTRELEKLENSL
QSQDGTFDKLTKKEALM	HRWLGGMLT	LMRTRELEKLENSL
DMLKAGVHF	IKEANNL	IINLEKTVPMF
SLGGIKDMGGLPDALF	GVDFVIPGNDDAIRAVT	ATVSMRDMLKAGVHFG
GGIKDMGGLPD	VIPGNDDAIRAVT	GNDDAIRAVTLYL
LMRTRELEKLE	RQSIKRLKDLETQS	IKDMGGLPDALF
VNHRWLGGMLT	FGHQTRYW	KVHIINLEKTVPMFNEALAELNKIA
SEAVKDAALS	VIPGNDDAIRAVTLYLG	IDADHEHIAI
KDLETQSQ	RELEKLE	QSQDGTFDKLTKKEALM
LEKTVPMF	AELNKIA	GVDFVIPGNDDAIRA
KDMGGLPDALF	SLGGIKDMGGLPDAL	SRKGKILFVGTKRAASEAVKDAAL
KDLETQSQD	HQTRYW	RYWNPKM
IKRLKDLET	YWNPKM	VPMFNEALAELNKIAS
GGIKDMGGLPDAL	EANNLGIPVFA	RDMLKAGVHFG
GAVAATVREGRSQDLAS	ASQAEESF	WNPKMKPFIFGA
NKVHIIN	VNHRWL	KEANNLGIPVFA
LETQSQDGTFDKLTKKEA	DADHEHIA	LMRTRELEKLENSLG
GNDDAIRAVTLYL	RTRELEKLENS	TVRQSIKRLKDLET
MRTRELEKLENSL	IVDTNSDPDGVDFVIPGND	GAVAATVREGRSQDLASQAEESFVE
LMRTRELEKL	SMRDMLKA	GARNKVHIINL
KEANNLGIPVFAIVDTNSDPDGVDF	IKRLKDL	TVSMRDMLKAGVHF
HEHIAIKEA	DAIRAVTLYL	VIDADHEHIAIKEANNLGIPVF
LMRTRELEKLEN	RKGKILF	RNKVHIINL
SEAVKDAAL	ATVREGRSQDLASQAEESFVEA	LEKLENSLGGIKDMGGLPDALFV
RQSIKRLKDLET	DADHEHIAI	NNLGIPVFAIVDT
AVAATVREG	EKTVPMF	LMRTRELEKL
GGMLTNWK	EKLENSL	IDADHEHIAIKEA
VIPGNDDAIRAVT	SRKGKIL	KEANNLGIPVFAIVDTNSDPDGVDF
VAATVREG	MKPFIF	SRKGKILFV
EKTVPMFNEALA	MRDMLKA	LGGIKDMGGLPDALF
ARNKVHIIN	VIPGNDDAIRA	EKTVPMFN
GAVAATVREGRSQDL	AVAATVREGRSQDL	SRKGKILFVGT
VGTKRAASEAVKDAAL	AVAATVREGRSQDLA	SMRDMLKA
SRKGKILF	NWKTVRQS	SRKGKILF
FVIPGNDDAIRAVTLYL	IVDTNSDPD	IKEANNLGIPVFAIVDTNSDPDGVDFVIPGNDDAIRA
KLENSLGGIKDMGGLPDALFV	GARNKVHII	GVHFGHQTRYWNPKM
GARNKVHIINL	VAATVREGRSQDLAS	ATVREGRSQDLASQAEESFVEA
RELEKLENS	LGGIKDMGGLPDALF	VPMFNEALAEL
AATVREGRSQDL	GARNKVHIIN	SRKGKILFVGTKRAASEAVKDAA
LKAGVHF	NNLGIPVFA	NNLGIPVFAIV
RYWNPKM	VNHRWLGGMLT	GGLPDALFV
LMRTRELEKLENS	GGIKDMGGLPDALFVI	LKDLETQSQDGTFDKLTKKEAL
GAVAATVREGRSQD	VPMFNEALAEL	WNPKMKPFIF
EANNLGIPVFA	GTKRAASEAVKDAALS	NKVHIINLEKTVPMFNEALAELNKIA
KEANNLGIPVF	AATVREGRSQDL	FFVNHRWL
GAVAATVREGRSQDLASQA	NKVHIINL	VTLYLGAVAATVREGRSQDL
KVHIINL	AIRAVTLYL	IKEANNLGIPVFAIVDTNSDPDGVDF
TVRQSIKRL	SIKRLKDLET	WKTVRQSIKRLKDLETQSQDGTFDKLTKKEALM
TVRQSIK	ASRKGKILF	KKEALMRTRELEKLENSLGGIKDMGGLPDALFV
YWNPKM	TNWKTVRQS	IINLEKTVPMFNEALAELNKIA
SMRDMLKA	LEKTVPMFNEALAELNKI	EANNLGIPVFA
DAIRAVTLYL	AIRAVTLYLGAVAA	DADHEHIAI
RTRELEKLENS	LEKTVPMFN	KEANNLGIPVFAIV
QDGTFDKLT	EKTVPMFNEALAELNKIAS	VNHRWL
GNDDAIRA	MRTRELEKL	IVDTNSDPDGVDFVIP
RNKVHIINL	VIDADHEHIAIKEANNLGIPVFA	KDMGGLPDALFV
RTRELEKLENSLGGIKDMGGLPDALF	NSLGGIKDMGGLPDALF	NPKMKPFIFGARNKVHIINLEKTVPMFN
NWKTVRQSI	VFAIVDTNSDPDGVDF	NSDPDGVDFVIPGNDDAIRAVTLYL
EKTVPMFN	SMRDML	NNLGIPVFA
FDKLTKKEA	LKDLETQSQDGTFDKLTKKEALM	GHQTRYWNPKMKPFIFGA
NSLGGIKDMGGLPDALF	GARNKVHIINLEKTVPMFNEAL	HRWLGGMLT
VAATVREGRSQDLA	RELEKL	TVRQSIKRLKDLETQS
VKDAALS	LMRTREL	FGHQTRYW
KRAASEAVKDA	VHIINLEKTVPMFNEA	PDALFVIDADHEHIAIKEANNLGIPVF
VAATVREGRSQD	IVDTNSDPDGVDFVIP	LKAGVHF
ASQAEESF		KTVRQSIKRLKDLETQSQDGTFDKLTKKEAL
SMRDMLKAG		IVDTNSDPDGVDFV
KTVRQSI		IVDTNSDPDGVDFVIPGNDDAIRAVTLYL
ASRKGKILF		VIPGNDDAIRA
GARNKVHIIN		LTNWKTVRQSIKRLKDLETQSQDGTFDKLTKKEALM
NPKMKP		TQSQDGTFDKLTKKEALMRTRELEKLENSLGGIKDMGGLPDALFVIDADHEH
ATVREGRSQDL
GARNKVHIINLEKTVPM
VRQSIKRLKDLET
VPMFNEALAEL
FGHQTRYW
KDLETQSQDG
GGIKDMGGLP
LAELNKIAS
KRAASEAVKDAA
GTKRAASEAVKDA
VIPGNDDAIRAVTLYLG
MLTNWKTVRQS
GGLPDALFV
SRKGKILFV
GHQTRYW
GGMLTNW
IVDTNSD
RKGKILF
VAATVREGRSQDL
NNLGIPVFAIVDTNSDPDGVDF
IFGARNKVHIINL
IVDTNSDPD
NWKTVRQSIK
ATVREGRSQDLAS
TVREGRSQDL
VIPGNDDAIRA
ATVREGRSQDLASQAEESFVEA
NNLGIPVFA
AVAATVREGRSQDL
DMGGLPDALFV
EALAELNKIASR
VDTNSDPDGVDFVIPGNDDAIRAV
RYWNPK
HQTRYWNPKM
NKVHIINLEKTVPMFNEALAEL
RYWNPKMKPFIF
NWKTVRQ
NHRWLGGMLT
KKEALM
LTNWKTV
NWKTVRQS
VGTKRAASEAV
RQSIKR
NWKTVR
AELNKIA
RDMLKA
KDLETQS
RDMLKAG
DADHEHIAI
FVGTKRAA
ADHEHIAIKEANNLGIPVFA
RTRELEKLEN
GARNKVHII
TNWKTV
PDGVDFVIPGNDDAIRAVTLYL
DADHEHIA
FVGTKRA
GARNKVHI
KGKILF
EKTVPMF
IKEANNLGIPVFAIVDTNSDPDGVDFVIPGNDDAIRA
MGGLPDALFV
NNLGIPVFAIV
TVREGRSQDLAS
RSQDLASQ
GHQTRY
GHQTRYWNP
RELEKLEN
FVNHRWL
IKEANNLGIP
WNPKMKPFIF
RTRELEKLE
ATVREGRSQDLA
GAVAATVREGRS
KLENSL
SRKGKIL
WKTVRQS
MKPFIF
KTVRQS
GGLPDALFVIDA
KTVRQSIKRLKDLETQSQDGTFDKLTKKEA
SIKRLKDLET
KRLKDLET
VNHRWL
RQSIKRL
MRTRELEKL
REGRSQDL
EKLENSL
GTKRAASEAV
NNLGIPVFAIVDTNSD
RSQDLAS
VPMFNEALAELNKIAS
ADHEHIA
LEKTVPMFNEALAELNKIAS
RTRELEKL
IKRLKDLETQSQ
RNKVHI
HQTRYW
VHFGHQT
AATVREGRSQDLA
RDMLKAGV
IVDTNSDPDGVDFVIPGNDDAIRAVTLYL
NKVHIINL
RLKDLET
ARNKVHI
LMRTRELE
VGTKRAA
INLEKT
LMRTREL
LMRTRELEKLENSLGGIKDMGGLPDALF
SEAVKDAA
KLTKKEA
VGTKRAASEA
