# Supplementary material for: Multiple domains of bacterial and human Lon proteases define substrate selectivity
Source: Emerg Microbes Infect. 2018 Aug 17;7:149. doi: 10.1038/s41426-018-0148-4 (PMC6098112; doi:10.1038/s41426-018-0148-4)
Supplement: Supplementary file 4 — Table S5-3. Lon substrate SulA-derived peptides identified in MS [file 41426_2018_148_MOESM4_ESM.xlsx]

## Sheet: SulA
SulA peptides identified in eLon-treated samples		SulA peptides identified in hLon-treated samples		SulA peptides identified in control samples
Experiment 1	Experiment 2	Experiment 1	Experiment 2	Experiment 1	Experiment 2
IGWLADDLTEEEHAELVDA	IGWLADDLTEEEHAELVDA	DDLTEEEHAELVDAANEGNAMGFIMRPVSASSHA	DDLTEEEHAELVDAANEGNAMGFIMRPVSASSHA	IGWLADDLTEEEHAELVDAANEGNAMGFIM	HRSSSFSSAASKIARVS
GWLADDLTEEEHAELV	IGWLADDLTEEEHAELVDAANEGNAMGFIM	DDLTEEEHAELVDAANEGNAMGFIMRPVSASSH	DDLTEEEHAELVDAANEGNAMGFIMRPVSASSH	DDLTEEEHAELVDAANEGNAMGFIM	NTTAGLISEVVYREDQPM
IGWLADDLTEEEHAELV	IGWLADDLTEEEHAELV	ADDLTEEEHAELVDAANEGNAMGFIMRPVSASSHA	DDLTEEEHAELVDAANEGNAMGFIMRPVSASSHATRQL	ADDLTEEEHAELVDAANEGNAMGFIM	HRSSSFSSAASKIARVSTE
IGWLADDLTEEEHAEL	VVIGWLADDLTEEEHAELV	DDLTEEEHAELVDAANEGNAMGFIMRPVSASSHAT	IGWLADDLTEEEHAELV	LRTGNYSVVIGWLADDLTEEEHAELVDA	DDLTEEEHAELVDAANEGNAMGFIM
WLADDLTEEEHAELVDA	SSAASKIARVSTENTTAGL	DDLTEEEHAELVDAANEGNAMGFIMRPVSASSHATRQL	STENTTAGLISEVVYREDQPMM	DDLTEEEHAELV	HRSSSFSSAASKIA
STENTTAGLISEVVYREDQPMM	HRSSSFSSAASKIARVSTE	DDLTEEEHAELVDAANEGNAMGFIMRPVSASSHATRQ	SSAASKIARVSTENTTAGL	DDLTEEEHAELVDA	SGLPLTKVMQISQL
VVIGWLADDLTEEEHAELV	IGWLADDLTEEEHAEL	IGWLADDLTEEEHAELV	VVIGWLADDLTEEEHAELV	RVSTENTTAGLISEVVYREDQPMMTQLLL	DDLTEEEHAELVDA
DDLTEEEHAELVDAANEGNAMGF	STENTTAGLISEVVYREDQPMM	LRTGNYSVVIGWLADDLTEEEHAEL	IGWLADDLTEEEHAELVDA		DDLTEEEHAELV
WLADDLTEEEHAELV	ADDLTEEEHAELVDAANEGNAMGFIM	IGWLADDLTEEEHAELVDA	DDLTEEEHAELVDAANEGNAMGFIMRPVSA		DDLTEEEHAELVDAANEGNAMGFIM
IGWLADDLTEEEHA	GWLADDLTEEEHAELV	DDLTEEEHAELVDAANEGNAMGFIMRPVSA	DDLTEEEHAELVDAANEGNAMGFIMRPVSAS		SGLKIHSNLYH
ADDLTEEEHAELVDAANEGNAM	WLADDLTEEEHAELV	IGWLADDLTEEEHAEL	IGWLADDLTEEEHAEL		GLISEVVYREDQPMMT
DDLTEEEHAELVDAANEGNA	ADDLTEEEHAELVDAANEGNAMG	WLADDLTEEEHAELV	WLADDLTEEEHAELV		RVSTENTTAGLISEVVYREDQPMMTQLLL
DDLTEEEHAELVDAANEGNAMGFIMRPVSA	DDLTEEEHAELVDAANEGNAMGFIM	DDLTEEEHAELVDAANEGNAMGFIM	DDLTEEEHAELVDAANEGNAMGF		AGLISEVVYREDQPMMTQLLL
DDLTEEEHAELVDAANEGNAMGFIM	DDLTEEEHAELVDAANEGNAMGF	DDLTEEEHAELVDAANEGNA	SGYAHRSSSFSSAASKIARVSTENTT
IGWLADDLTEEEHAELVDAANEGNAM	IGWLADDLTEEEHAELVDAANEGNA	AGLISEVVYREDQPMMTQLLL	ENTTAGLISEVVYREDQPM
ADDLTEEEHAELVDAANEGNAMGFIM	SSAASKIARVSTENTTAGLISEV	WLADDLTEEEHAELVDA	DDLTEEEHAELVDAANEGNAMGFIM
ADDLTEEEHAELVDAANEGNA	ADDLTEEEHAELVDAANEGNAM	DDLTEEEHAELVDAANEGNAMGF	STENTTAGLISEVVYREDQPM
AGLISEVVYREDQPM	AGLISEVVYREDQPM	STENTTAGLISEVVYREDQPMMT	WLADDLTEEEHAELVDA
IGWLADDLTEEEHAELVDAANEGNA	IGWLADDLTEEEHA	AGLISEVVYREDQPM	SSFSSAASKIARVSTENTT
ENTTAGLISEVVYREDQPMM	ISEVVYREDQPMMTQLL	STENTTAGLISEVVYREDQPMM	AGLISEVVYREDQPM
HRSSSFSSAASKIA	NTTAGLISEVVYREDQPM	ADDLTEEEHAELVDAANEGNAMGFIM	IGWLADDLTEEEHAELVDAANEGNAMGFIM
ISEVVYREDQPMMTQLL	VDAANEGNAMGFIM	STENTTAGLISEVVYREDQPMMTQLLL	ADDLTEEEHAELVDAANEGNAMGFIM
ENTTAGLISEVVYREDQPMMTQLL	ENTTAGLISEVVYREDQPM	STENTTAGLISEVVYRE	STENTTAGLISEVVYRE
LADDLTEEEHAELVDAANEGNAMGF	WLADDLTEEEHAELVDA	ASKIARVSTENTTAGLISEV	DDLTEEEHAELVDAANEGNAM
IGWLADDLTEEEHAELVDAA	AGLISEVVYREDQPMMTQL	ADDLTEEEHAELVDAANEGNAMGF	ADDLTEEEHAELVDAANEGNAMGFIMRPVSA
AGLISEVVYREDQPMMTQL	LADDLTEEEHAELV	ENTTAGLISEVVYREDQPMMT	ISEVVYREDQPMMTQLLL
RVSTENTTAGLISEVVYREDQPMM	ADDLTEEEHAELVDAANEGNAMGF	AGLISEVVYREDQPMMTQL	IGWLADDLTEEEHA
LADDLTEEEHAELV	NTTAGLISEVVYREDQPMM	HRSSSFSSAASKIARVSTENTTAGL	STENTTAGLISEVVYREDQPMMT
VDAANEGNAMGFIM	IGWLADDLTEEEHAELVDAANEGNAMGF	GWLADDLTEEEHAELV	AGLISEVVYREDQPMMTQL
ADDLTEEEHAELVDAANEGNAMG	AGLISEVVYREDQPMMTQLLL	LRTGNYSVVIGWLADDLTEEEHAELVDA	AGLISEVVYREDQPMMTQLLL
SSAASKIARVSTENTT	RVSTENTTAGLISEVVYREDQPMMTQL	VDAANEGNAMGFIM	AGLISEVVYREDQPMMTQLL
AGLISEVVYREDQPMMTQLLL	ASKIARVSTENTTAGLISEV	DDLTEEEHAELVDAANEGNAM	AGLISEVVYREDQPMM
LPLTKVMQISQL	DDLTEEEHAELVDAANEGNAM	SGLPLTKVMQISQL	ISEVVYREDQPMMTQ
QASGLPLTKVMQISQL	LADDLTEEEHAELVDAANEGNAMG	ENTTAGLISEVVYREDQPMMTQ	SAASKIARVSTENTTAGL
GLISEVVYREDQPMMTQLL	ISEVVYREDQPMMTQLLL	AGLISEVVYREDQPMMTQ	LPLTKVMQISQL
DDLTEEEHAELVDAANEGNAM	RVSTENTTAGLISEVVYREDQPM	STENTTAGLISEVVYREDQPM	RPVSASSHATRQL
ISEVVYREDQPMMTQL	QASGLPLTKVMQISQL	ASKIARVSTENTTAGL	SGLPLTKVMQISQL
IGWLADDLTEEEHAELVDAANEGNAMG	SGLPLTKVMQISQL	YREDQPMMTQLLL	DDLTEEEHAELVDAANEGNA
ASKIARVSTENTTAGL	AGLISEVVYREDQPMMTQLL	EVVYREDQPMMTQLLL	AGLISEVVYREDQPMMT
TAGLISEVVYREDQPMMTQL	IGWLADDLTEEEHAELVDAANEGNAMG	ISEVVYREDQPMMTQLL	ISEVVYREDQPMMTQLL
GWLADDLTEEEHAELVDA	LADDLTEEEHAELVDAANEGNAMGFIM	AGLISEVVYREDQPMMTQLL	STENTTAGLISEVVYREDQPMMTQ
EVVYREDQPMMTQLL	GLISEVVYREDQPMMTQL	ISEVVYREDQPMMTQLLL	ISEVVYREDQPM
DDLTEEEHAELVDAANEGNAMG	ENTTAGLISEVVYREDQPMMTQLL	AGLISEVVYREDQPMMT	RVSTENTTAGLISEVVYREDQPM
ENTTAGLISEVVYREDQPMMTQL	GLISEVVYREDQPMMTQLL	GLISEVVYREDQPMMT	AGLISEVVYREDQPMMTQ
AASKIARVSTENTTAGL	AGLISEVVYREDQPMM	VYREDQPMMTQLLL	VDAANEGNAMGFIM
AGLISEVVYREDQPMMTQLL	SKIARVSTENTTAGL	IGWLADDLTEEEHA	YREDQPMMTQLLL
LADDLTEEEHAELVDA	HRSSSFSSAASKIA	RVSTENTTAGLISEVVYREDQPMMT	HRSSSFSSAASKIARVSTENTTA
IARVSTENTTAGLISEV	ASKIARVSTENTTAGL	SGLKIHSNLYH	EVVYREDQPMMTQLLL
SGLPLTKVMQISQL	IGWLADDLTEEEHAELVDAA	ADDLTEEEHAEL	ENTTAGLISEVVYREDQPMMT
ADDLTEEEHAELV	ISEVVYREDQPMMTQL	ISEVVYREDQPMMTQL	LTKVMQISQL
AGLISEVVYREDQPMMTQ	AGLISEVVYREDQPMMTQ	STENTTAGLISEVVYREDQPMMTQ	DDLTEEEHAELVDAANEGNAMG
ADDLTEEEHAEL	SAASKIARVSTENTTAGL	YREDQPMMTQLL	RVSTENTTAGLISEVVYREDQPMMTQLLL
EVVYREDQPMMTQL	EVVYREDQPMMTQLL	ENTTAGLISEVVYREDQPMMTQLLL	SEVVYREDQPMMTQLLL
LTKVMQISQL	RVSTENTTAGLISEVVYREDQPMM	LPLTKVMQISQL	DDLTEEEHAELV
SKIARVSTENTTAGL	STENTTAGLISEVVYREDQPMMTQL	SEVVYREDQPMMTQLLL	HRSSSFSSAASKIARVSTENTTAG
ADDLTEEEHAELVDA	ADDLTEEEHAELV	ADDLTEEEHAELV	HRSSSFSSAASKIARVSTENTT
LISEVVYREDQPMMTQL	DDLTEEEHAELVDAANEGNAMGFIMRPVSA	DDLTEEEHAELVDAANEGNAMG	ANEGNAMGFIM
STENTTAGLISEVVYREDQPMMTQ	DDLTEEEHAELVDAANEGNAMG	AGLISEVVYREDQPMM	STENTTAGLISEVVYREDQPMMTQL
GLISEVVYREDQPM	GLISEVVYREDQPM	ANEGNAMGFIM	AGLISEVVYRE
AGLISEVVYREDQPMM	GLISEVVYREDQPMM	RPVSASSHATRQL	VYREDQPMMTQLLL
ISEVVYREDQPMM	VYREDQPMMTQLL	STENTTAGLISEVVYREDQPMMTQL	ISEVVYREDQPMM
GLISEVVYREDQPMMTQL	RVSTENTTAGLISEVVY	RVSTENTTAGLISEVVYREDQPMMTQLL	ENTTAGLISEVVYREDQPMMTQLLL
TAGLISEVVYREDQPMMTQLL	STENTTAGLISEVVYREDQPM	AGLISEVVYRE	STENTTAGLISEVVYREDQPMMTQLLL
IGWLADDLTEEEHAELVDAANEGNAMGF	ANEGNAMGFIM	DDLTEEEHAELVDA	EVVYREDQPMMTQLL
AGLISEVVYREDQPMMT	ADDLTEEEHAELVDA	DAANEGNAMGFIMRP	ASKIARVSTENTTAGLISEV
ISEVVYREDQPM	ISEVVYREDQPMM	RVSTENTTAGLISEVVYREDQPMMTQLLL	ISEVVYREDQPMMTQL
RVSTENTTAGLISEVVYREDQPM	LISEVVYREDQPMMTQLL	VYREDQPMMTQLL	RVSTENTTAGLISEV
LADDLTEEEHAELVDAANEGNAMGFIM	VYREDQPMMTQLLL	ISEVVYREDQPMM	STENTTAGLISEVVYREDQPMMTQLL
SSAASKIARVSTENTTAGLISEVVYREDQPMM	LPLTKVMQISQL	DDLTEEEHAELV	GLISEVVYREDQPM
ASKIARVSTENTTAG	DAANEGNAMGFIM	SGLPLTKVMQI	DAANEGNAMGFIM
ADDLTEEEHAELVDAANEGNAMGF	AGLISEVVYREDQPMMT	TAGLISEVVYRE	PLTKVMQISQL
EVVYREDQPMMTQLLL	ARVSTENTTAGLISEV	RVSTENTTAGLISEV	VYREDQPMMTQLL
VYREDQPMMTQLLL	DDLTEEEHAELV	RVSTENTTAGLISEVV	SGLPLTKVMQI
STENTTAGLISEVVYREDQPM	ISEVVYREDQPMMTQ	ASKIARVSTENTT	ASKIARVSTENTT
SAASKIARVSTENTTA	EVVYREDQPMMTQLLL	REDQPMMTQLLL	SGLPLTKVMQIS
DDLTEEEHAELV	YREDQPMMTQLLL	STENTTAGLISEVV	SKIARVSTENTT
VYREDQPMMTQL	LTKVMQISQL	HRSSSFSSAASKIA	GLISEVVYREDQPMMTQLL
RVSTENTTAGLISEVVY	SEVVYREDQPMMTQLLL	DAANEGNAMGFIM	RVSTENTTAGLISEVVY
VYREDQPMMTQLL	RVSTENTTAGLISEVV	SKIARVSTENTTAGL	LRTGNYSVVIGWLADDLTEEEHAELVDA
VDAANEGNAMGF	RVSTENTTAGLISEV	EVVYREDQPMMTQLL	GLISEVVYREDQPMMT
ISEVVYREDQPMMTQ	ISEVVYREDQPM	DDLTEEEHAEL	REDQPMMTQLLL
SEVVYREDQPMMTQLL	SEVVYREDQPMMTQL	AASKIARVSTENTT	AASKIARVSTENTT
DDLTEEEHAEL	DDLTEEEHAELVDA	SGYAHRSSSFSSA	ADDLTEEEHAELV
ELVDAANEGNAMGFIM	EVVYREDQPMMTQL	SKIARVSTENTT	ASKIARVSTENTTAGL
RVSTENTTAGLISEV	STENTTAGLISEVVYREDQPMMTQLL	SSAASKIARVST	RVSTENTTAGLISEVV
SEVVYREDQPMMTQLLL	SEVVYREDQPMMTQLL	SGLPLTKVMQIS	TAGLISEVVYREDQPMMTQLLL
LISEVVYREDQPMMTQLL	GLISEVVYREDQPMMT	STENTTAGLISEVVYREDQPMMTQLL	DDLTEEEHAELVDA
ANEGNAMGFIM	VYREDQPMMTQL	VVYREDQPMMTQLLL	IGWLADDLTEEEHAELVDAANEGNAMG
ENTTAGLISEVVYREDQPMMTQLLL	REDQPMMTQLLL	ASKIARVSTENT	SGLKIHSNLYH
RVSTENTTAGLISEVV	SGLPLTKVMQISQ	TAGLISEVVYREDQPMMTQLLL	STENTTAGLISEV
WLADDLTEEEHA	ASKIARVSTENTT	LSGLKIHSNLYH	VYREDQPMMTQL
YREDQPMMTQL	SGLKIHSNLYH	LPLTKVMQIS	SGYAHRSSSFSSA
ASKIARVSTENTT	ELVDAANEGNAMGFIM	LTEEEHAELV	YREDQPMMTQLL
YREDQPMMTQLL	SGLPLTKVMQI	AANEGNAMGFIM	DDLTEEEHAELVDAANEGNAMGFIMRPV
ARVSTENTTAGLISEV	REDQPMMTQLL	GQQSRWQLWL	ELVDAANEGNAMGFIM
IARVSTENTTAGL	ENTTAGLISEVVYREDQPMMTQLLL	SAASKIARVST	ENTTAGLISEVVYREDQPMMTQLL
GLISEVVYREDQPMM	RVSTENTTAGLISEVVYREDQPMMTQLL	GLKIHSNLYH	SGYAHRSSSF
KIARVSTENTTAGL	SKIARVSTENTT	VVYREDQPMMTQLL	VVYREDQPMMTQLLL
ASKIARVSTENT	DDLTEEEHAEL	GYAHRSSSFSSA	GYAHRSSSFSSA
IGWLADDLTEEEH	GLPLTKVMQISQL	SGYAHRSSSF	AASKIARVSTENT
QASGLPLTKVMQ	STENTTAGLISEVVYREDQPMMTQLLL	GLPLTKVMQISQL	HRSSSFSSAASKIA
YREDQPMMTQLLL	TAGLISEVVYREDQPMMTQL	GYAHRSSSFSS	SGYAHRSSSFS
ISEVVYREDQPMMTQLLL	ADDLTEEEHAELVDAANEGNA	ISEVVYREDQPMMT	GLISEVVYREDQPMMTQLLL
RVSTENTTAGLISE	AANEGNAMGFIM	SGYAHRSSSFS	DQPMMTQLLLLPLLQQLGQQSRWQLWLTPQQKLSREWVQASGLP
RVSTENTTAGLISEVVYREDQPMMT	STENTTAGLISEV	SGYAHRSSSFSS	LPLTKVMQIS
SGLPLTKVMQI	SGYAHRSSSFSS	STENTTAGLISEV	LPLLQQLGQQS
STENTTAGLISEVVYREDQPMMTQLL	YREDQPMMTQLL	IGWLADDLTEEEHAELVDAANEGNAMGFIM	GLPLTKVMQISQL
AASKIARVSTENTT	RVSTENTTAGLISEVVYREDQPMMTQLLL	DQPMMTQLLL	DQPMMTQLLL
TPQQKLSREWVQA	LGQQSRWQLWL	RVSTENTTAGL	ISEVVYREDQPMMT
TKVMQISQL	ISEVVYRED	LPLLQQLGQQS	RVSTENTTAGL
RVSTENTTAGLISEVVYREDQPMMTQL	SGLPLTKVMQIS	MRPVSASSHATRQLSGLKIHSN	ASKIARVSTENT
SGLKIHSNLYH	ISEVVYREDQPMMT	KIHSNLYH	STENTTAGLISEVV
SKIARVSTENTT	LKIHSNLYH	ELVDAANEGNAMGFIM	RVSTENTTAGLISEVVYREDQPMMTQLL
SGLPLTKVMQIS	SSAASKIARVST	AASKIARVSTENT	PLTKVMQ
GLISEVVYREDQPMMT	HRSSSFSSAASKIARVSTENTTA	SGYAHRSSSFSSAA	AANEGNAMGFIM
TENTTAGLISEVVYREDQPMMTQLL	TAGLISEVVYREDQPMMTQLL	GLISEVVYREDQPMMTQLL	SGYAHRSSSFSS
DDLTEEEHAELVDA	SGYAHRSSSF	SSAASKIARVS	GQQSRWQLW
SGYAHRSSSF	LGQQSRWQLW	ASKIARVSTENTTA	ASKIARVST
PLTKVMQISQL	GLKIHSNLYH	SSAASKIARV	GQQSRWQLWL
DAANEGNAMGFIM	GQQSRWQLWL	ISEVVYRED	GYAHRSSSF
STENTTAGLISEV	QLGQQSRWQLWL	KIARVSTENTT	LLPLLQQL
REDQPMMTQLL	GQQSRWQLW	SGLKIHSNL	RVSTENTTAGLISEVVYREDQPMMTQL
SGYAHRSSSFSSA	SSAASKIARV	YAHRSSSFSS	REDQPMMTQLL
SKIARVSTENT	ASKIARVSTE	GYAHRSSSF	LLLPLLQQL
SSAASKIARVST	ASKIARVSTENTTAG	SSHATRQLS	SSHATRQLS
RVSTENTTAGLISEVVYREDQPMMTQLLL	VVYREDQPMMTQLL	ARVSTENTTAGL	SKIARVSTENT
LADDLTEEEHAEL	SSHATRQLSG	ISEVVYRE	STENTTAGLISEVVY
ASKIARVSTENTTA	RVSTENTTAGL	ENTTAGLISEVV	GLKIHSNLYH
SGLPLTKVMQ	LLPLLQQL	ASKIARVST	DDLTEEEHAEL
SAASKIARVST	SGYAHRSSSFS	SSHATRQLSG	TTAGLISEVVYREDQPMMTQLLL
LADDLTEEEHAELVDAANEGNA	SSHATRQLS	GQQSRWQ	KIHSNLYH
SGYAHRSSSFSS	EEEHAELVDAANEGNAMGFIMRP	DAANEGNAMGFIMRPVSA	SSAASKIARV
LKIHSNLYH	SGLKIHSNL	HRSSSFSSAA	SGLPLTKVMQ
LISEVVYREDQPM	SAASKIARVST	DDLTEEEHA	SAASKIARV
QLGQQSRWQLWL	LLLPLLQQL	SKIARVSTENT	AASKIARVST
QASGLPLTKVM	RTGNYSVVIGW	SAASKIARV	ASGLPLTKVMQISQLSPcHTVESMVRALRTGN
STENTTAGLISEVVYREDQPMMTQL	KIHSNLYH	TSGYAHRSSSF	SEVVYREDQPMMTQLL
SGYAHRSSSFS	IHSNLYH	AASKIARVST	PLTKVMQI
SSAASKIARVS	ASGLPLTKVMQISQL	YTSGYAHRSSS	RTGNYSVVIGWL
SEVVYREDQPMMTQL	AASKIARVSTENTTAGLISEV	GLISEVVYREDQPMMTQLLL	LGQQSRWQLWL
YTSGYAHRSSS	AASKIARVSTENTT	PLTKVMQI	HRSSSFSSA
EVVYREDQPMM	SGYAHRSSSFSSA	LKIHSNLYH	YAHRSSSFS
RVSTENTTAGLISEVVYREDQPMMTQLL	SSAASKIARVS	LRTGNYSVVIGWLADDLTEEEHAELV	LADDLTEEEHAELVDAAN
PLTKVMQ	SGLPLTKVM	STENTTAGL	SGLKIHSN
RVSTENTTAGL	ENTTAGLISEV	LADDLTEEEHAELVDAAN	LPLLQQL
ASKIARVSTE	GQQSRWQ	SGLPLTKV	SGLPLTKVM
VVIGWLADDLTEEEHAELVDA	DQPMMTQLL	SAASKIARVS	HRSSSFSSAA
IARVSTENTT	SGLKIHSN	YAHRSSSFS	SSAASKIA
SSFSSAASKIA	LADDLTEEEHAELVDAAN	SSAASKIA	TPQQKLSR
RVSTENTTAGLI	LISEVVYREDQPMMTQL	TPQQKLSRE	YAHRSSSFSS
LGQQSRWQL	YAHRSSSF	HRSSSFSS	AASKIARV
TSGYAHRSSSF	SKIARVSTENTTA	VYREDQPMMT	DAANEGNAMGFIMRPVSA
GLKIHSNLYH	SKIARVSTE	RVSTENTTAGLIS	SSHATRQLSG
DQPMMTQLLL	SGLPLTKVMQ	LRTGNYSVVIG	VMQISQL
REDQPMMTQLLL	RTGNYSVVIGWL	EEEHAELVDAANEGNAMGFIMRP	LKIHSNLYH
SKIARVSTENTTA	ASKIARVST	LRTGNYSVVI	ASKIARVSTEN
LLPLLQQL	PLTKVMQISQL	LPLLQQL	YAHRSSSFSSA
GLPLTKVMQISQL	PLTKVMQI	YAHRSSSF	YAHRSSSF
GQQSRWQLW	LPLLQQL	SGYAHRSSS	TPQQKLS
SGLKIHSNL	TPQQKLSRE	GLISEVVYREDQPM	TPQQKLSRE
ENTTAGLISEV	LADDLTEEEHAELVDA	DQPMMTQLL	RPVSASSHA
GQQSRWQLWL	SSAASKIA	HRSSSFSSAAS	ASKIARVSTE
ISEVVYREDQPMMT	ADDLTEEEHAEL	SGLKIHSN	RPVSASSHAT
KIARVSTENTTAG	VDAANEGNAMG	RPVSASSHAT	LADDLTEEEHAELVDA
AANEGNAMGFIM	QASGLPLTKVM	SGLPLTKVM	ARVSTENTTAGLISEV
KVMQISQL	VYREDQPMM	GYAHRSSSFS	LLLLPLLQQ
VVYREDQPMMTQL	SAASKIARV	YTSGYAHRS	SRWQLWL
LGQQSRWQLWL	GYAHRSSSF	IHSNLYH	LRTGNYSVVIG
YAHRSSSFS	RVSTENTTA	RPVSASSHA	QQSRWQLWL
EEEHAELVDAANEGNAMGFIMRP	GYAHRSSSFS	ASKIARVSTEN	SGLPLTKV
SGYAHRSSS	SEVVYREDQPMMTQLLLL	IARVSTENTT	VIGWLADDLTEEEHAEL
ADDLTEEEHAELVDAA	HRSSSFSSA	SGYAHRSS	TTAGLISEVVYREDQPMMTQLLLLP
GYAHRSSSFS	LRTGNYSVVIG	TPQQKLS
VVYREDQPMMTQLL	SHATRQL	DDLTEEEH
TENTTAGLISEVVYREDQPMMTQL	SGYAHRSS	ASKIARVS
GYAHRSSSF	LLLLPLLQQ	SGYAHRS
SGLPLTKVMQISQ	ASSHATRQL	TPQQKL
SSAASKIA	TPQQKLS	RVSTENTTAG
STENTTAGLISEVVYREDQPMMTQLLL	TPQQKL	RPVSASSH
DQPMMTQLL	NEGNAMGFIM	AASKIARV
ASKIARVST	VYREDQPM	TTAGLISEVVYREDQPMMTQLLLLP
SSHATRQLSG	SGLPLTKV	SKIARVST
SSAASKIARV	SSHATRQL	LRTGNYSVV
KIHSNLYH	IMRPVSA	SEVVYREDQPMMTQLLLL
SSHATRQLS	VESMVRA	IMRPVSA
TENTTAGLISEV	LRTGNYSVV	HRSSSFSSA
SGLPLTKVM	SEVVYRED	SASSHATRQL
ASGLPLTKVMQISQL	VYREDQPMMT	VVIGWLADDLTEEEHAELVDA
VYREDQPMM	AGLISEVVYREDQP	VESMVRA
WLTPQQKL	SRWQLWL	HRSSSFSSAASK
TPQQKLSRE	QQSRWQLWL	SSHATRQL
LLLPLLQQL	RVSTENTTAG	VIGWLADDLTEEEHAEL
VMQISQL	RPVSASSHA
SASSHATRQL	HTVESMVRA
SGLPLTKV	SKIARVSTENT
SEVVYREDQPMMT
VESMVRAL
HRSSSFSSA
GLPLTKVM
ASGLPLTKVM
STENTTAGLISEVV
IARVSTENTTAG
RVSTENTTAGLIS
LPLLQQL
LPLTKVMQ
DAANEGNAM
YAHRSSSF
GYAHRSSSFSS
IHSNLYH
KIARVSTENTT
NEGNAMGFIM
VDAANEGNA
LRTGNYSVV
HRSSSFSSAA
ASKIARVS
ADDLTEEEH
VYREDQPMMT
SGLKIHSN
EEEHAELVDAANEGNAMGFIMRPV
LPLTKVM
SGYAHRSS
LADDLTEEEHAELVDAAN
VESMVRA
RVSTENTTAG
GQQSRWQ
IMRPVSA
TPQQKL
ASSHATRQL
LKIHSNL
GLKIHSN
QASGLPLTKV
VMQISQLSPcHTVESMVRA
LLPLLQQLG
RVSTENTTA
VYREDQPM
TPQQKLS
YAHRSSSFSS
LRTGNY
DAANEGNAMG
YTSGYAHR
AASKIARV
LRTGNYSV
YTSGYAHRS
HTVESMVRA
SRWQLWL
LRTGNYSVVI
LLLLPLLQQ
SSHATRQL
SHATRQL
RPVSASSHA
HRSSSFSSAAS
