# Supplementary material for: Multiple domains of bacterial and human Lon proteases define substrate selectivity
Source: Emerg Microbes Infect. 2018 Aug 17;7:149. doi: 10.1038/s41426-018-0148-4 (PMC6098112; doi:10.1038/s41426-018-0148-4)
Supplement: Supplementary file 5 — Table S5-4. Lon substrate HUβ-derived peptides identified in MS [file 41426_2018_148_MOESM5_ESM.xlsx]

## Sheet: HUβ
HUβ peptides identified in eLon-treated samples		HUβ peptides identified in hLon-treated samples		HUβ peptides identified in control samples
Experiment 1	Experiment 2	Experiment 1	Experiment 2	Experiment 1	Experiment 2
KEGDDVALVGFGTFAVKERAA	KEGDDVALVGFGTFAVKERAARTG	SVTESLKEGDDVALVGFGTFAVKERAA	SVTESLKEGDDVALVGFGT	KEGDDVALVGFGTFAVKERAA	KEGDDVALVGFGTFAVKERAA
SQLIDKIAAGADISKAA	AGRALDAIIASVTESLKEGDDVAL	TESLKEGDDVALVGFGTFAVKERAA	KEGDDVALVGFGTFAVKERAA	KEGDDVALVGFGTFAVKERA	TESLKEGDDVALVGFGTFAVKERAA
KEGDDVALVGFGTFAVKERAARTG	KEGDDVALVGFGTFAVKERAA	KEGDDVALVGFGTFAVKERAA	SVTESLKEGDDVALV	SVTESLKEGDDVALVGF	SVTESLKEGDDVALVGFGTFAVKERAA
AGADISKAAAGRALDAIIA	VGFGTFAVKERAARTGRNPQTGKEITIA	KEGDDVALVGFGTFAVKERA	AGRALDAIIASVTESL	KEGDDVALVGFGTFAV	KEGDDVALVGFGTFAVKERA
AGRALDAIIASVTESLKEGDDVAL	AGADISKAAAGRALDAIIA	ESLKEGDDVALVGFGTFAVKERAA	SVTESLKEGDDVALVGF	KEGDDVALVGFGTFA	ESLKEGDDVALVGFGTFAVKERAA
IDKIAAGADISKAA	SVTESLKEGDDVALVGFGTFAVKERAA	LKEGDDVALVGFGTFAVKERAA	SVTESLKEGDDVAL	KEGDDVALVGF	TESLKEGDDVALVGFGTFAVKERA
IDKIAAGADISKA	MNKSQLIDKIAAGADISKAA	SVTESLKEGDDVALVGFGTFAV	TESLKEGDDVALVGFGTFAV	AGRALDAIIASV	LKEGDDVALVGFGTFAVKERAA
KEGDDVALVGFGTFAVKERAART	KEGDDVALVGFGTFAVKERAARTGRNPQTG	ESLKEGDDVALVGFGTFAV	KEGDDVALVGFGTFAV	AKVPSFRA	TESLKEGDDVALVGFGTFAV
AGRALDAIIASVTESL	SVTESLKEGDDVALVGF	TESLKEGDDVALVGFGTFAV	TESLKEGDDVALVGF	AGRALDAIIA	KEGDDVALVGFGTFAVKERAART
TESLKEGDDVALVGFGT	IDKIAAGADISKAA	SVTESLKEGDDVALVGF	TESLKEGDDVALVGFGT		KEGDDVALVGFGTFAV
TESLKEGDDVALVGFGTFAV	SVTESLKEGDDVALVGFGTFAV	KEGDDVALVGFGTFA	KEGDDVALVGFGTFA		SVTESLKEGDDVALVGFGTFAV
SVTESLKEGDDVALVGF	RALDAIIASVTESLKEGDDVAL	KEGDDVALVGFGTFAV	VGFGTFAVKERA		KEGDDVALVGFGTFA
SVTESLKEGDDVALVGFGTFA	AGRALDAIIASVTESL	DAIIASVTESLKEGDDVAL	SVTESLKEGDDVALVGFGTFAV		SVTESLKEGDDVALVGFGTFA
FAVKERAARTGRNPQTGKEITIAA	TESLKEGDDVALVGFGTFAV	KEGDDVALVGF	VGFGTFAVKERAA		SVTESLKEGDDVALVGF
AGADISKAAAGRAL	IDKIAAGADISKA	AGRALDAIIASV	KEGDDVALVGFGT		TESLKEGDDVALVGFGTFAVKERAART
VGFGTFAVKE	SVTESLKEGDDVALVGFGTFA	AGRALDAIIA	KEGDDVALVGF		ESLKEGDDVALVGFGTFAV
SVTESLKEGDDVALVGFGTFAV	SVTESLKEGDDVALVGFGT		AGRALDAIIASV		KEGDDVALVGF
RALDAIIASVTESL	TESLKEGDDVALVGFGTFAVKERAA		AAGRALDAIIA		AGRALDAIIASV
ASVTESLKEGDDVAL	TESLKEGDDVALVGFGTFA		AGRALDAIIA		AGRALDAIIA
TESLKEGDDVALVGF	LKEGDDVALVGFGTFA				AAGRALDAIIA
ESLKEGDDVALVGFGTFA	VKERAARTGRNPQTGKEITIAA
LDAIIASVTESL	TESLKEGDDVALVGF
AAGRALDAIIASVTESL	RALDAIIASVTESL
SVTESLKEGDDVALVGFGT	AGADISKAAAGRAL
TESLKEGDDVALVGFGTFA	TESLKEGDDVALVGFGT
AGRALDAIIASVTES	FAVKERAARTGRNPQTGKEITIAA
KEGDDVALVGFGTFA	LVGFGTFAVKERAA
GRNPQTGKEITIAA	AGRALDAIIASVTES
VTESLKEGDDVAL	DKIAAGADISKAA
SVTESLKEGDDVALV	ESLKEGDDVALVGFGTFA
TESLKEGDDVAL	KEGDDVALVGFGTFAVKERAART
ESLKEGDDVALVGFGTFAV	AAGRALDAIIASVTES
VGFGTFAVKERA	SVTESLKEGDDVALV
KEGDDVALVGFGTFAV	ESLKEGDDVALVGF
AGADISKAAAG	VGFGTFAVKE
LKEGDDVALVGFGTFA	TESLKEGDDVAL
VKERAARTGRNPQTGKEITIA	KEGDDVALVGFGTFAV
GTFAVKERAARTGRNPQTG	ASVTESLKEGDDVAL
KEGDDVALVGFGTFAVKERA	KEGDDVALVGFGTFA
GRALDAIIASVTESL	LDAIIASVTESLKEGDDVAL
DAIIASVTESL	AGADISKAAAG
AGADISKAA	SVTESLKEGDDVAL
SVTESLKEGDDVA	VGFGTFAVKERA
VKERAARTGRNPQTGKEITIAA	DAIIASVTESL
LKEGDDVALVGFGT	VGFGTFAVKERAARTGRNPQTG
GTFAVKERAARTGRNPQTGKEITIA	AGADISKAAAGRALDAIIASV
ESLKEGDDVALVGF	AGADISKAA
GRALDAIIASVTES	GTFAVKERAARTGRNPQTGKEITIAA
VGFGTFAVKERAARTGRNPQTGKEITIA	VGFGTFAVKERAARTGRNPQTGKEITIAA
ESLKEGDDVALVGFGT	AVKERAARTGRNPQTGKEITIAA
MNKSQLIDKIA	GTFAVKERAARTGRNPQTG
SVTESLKEGDDVAL	LDAIIASVTESL
KEGDDVALVGFGTF	GRNPQTGKEITIAA
AGADISKAAA	TESLKEGDDVALVG
DAIIASVTESLKEGDDVAL	AGADISKAAA
VGFGTFAVKERAA	AAGRALDAIIASV
TESLKEGDDVALV	LKEGDDVALVGFGTFAV
FGTFAVKERAA	VTESLKEGDDVAL
TESLKEGDDVALVG	KEGDDVALVGFGTF
GRNPQTGKEITIAAA	LKEGDDVALVGF
VGFGTFAVKERAARTGRNPQTG	VKERAARTGRNPQTGKEITIA
RNPQTGKEITIAA	LKEGDDVALVGFGT
IIASVTESLKEGDDVAL	VKERAARTGRNPQTG
SLKEGDDVALVGF	FGTFAVKERAARTGRNPQTGKEITIA
GTFAVKERAARTGRNPQTGKEITIAAA	GTFAVKERAARTGRNPQTGKEITIAAA
AAGRALDAIIASVTES	ESLKEGDDVALVGFGTFAV
TESLKEGDDVALVGFG	ESLKEGDDVALVGFGT
AVKERAARTGRNPQTGKEITIAA	VGFGTFAVKERAA
TESLKEGDDVALVGFGTFAVKERAA	GTFAVKERAARTGRNPQTGKEITIA
FGTFAVKERA	FGTFAVKERA
LKEGDDVALVGF	AAGADISKAA
LKEGDDVALVGFGTFAV	AKVPSFRAGKALKDA
GTFAVKERAARTGRNPQTGKEITIAA	VGFGTFAVKERAARTG
AGADISKAAAGR	GRALDAIIASVTES
AGADISKAAAGRA	VKERAARTGRNPQTGKEIT
RALDAIIASVTES	RALDAIIASVTES
SVTESLKEGDDVALVG	AGADISKA
GTFAVKERAARTGR	FGTFAVKERAA
GFGTFAVKERAA	AGADISKAAAGR
AGADISKA	KERAARTGRNPQTGKEIT
AAKVPSFRAGKALKDA	KERAARTGRNPQTGKEI
AAGADISKAA	RNPQTGKEITIAA
VGFGTFAVKERAARTG	GRNPQTGKEITI
KERAARTGRNPQTGKEITIAA	RTGRNPQTGKEITIAA
AKVPSFRAGKALKDA	SVTESLKEGDDVA
RNPQTGKEITIAAA	KERAARTGRNPQTGKEITIA
KEGDDVALVGFGT	RNPQTGKEITIAAA
AAGRALDAIIASV	KERAARTGRNPQTGKEITIAA
GKALKDAVN	FAVKERAARTGRNPQTGKEITIA
IDKIAAGADIS	GRNPQTGKEITIA
KERAARTGRNPQTGKEITIA	AAGRALDAIIASVT
RTGRNPQTGKEITIAA	SLKEGDDVALVGF
KEGDDVALVGF	SVTESLKEGDDVALVG
SVTESLKEGDDVALVGFGTFAVKERAA	FGTFAVKERAARTGRNPQTGKEITIAA
GRNPQTGKEITIA	TESLKEGDDVALV
AGRALDAIIASV	TGRNPQTGKEITIAA
GFGTFAVKERA	KEGDDVALVGF
ALDAIIASVTESL	KEGDDVALVGFGT
AGRALDAIIASVTE	NKSQLIDKIAA
ESLKEGDDVAL	AAGRALDAIIASVTESL
TGRNPQTGKEITIAA	GFGTFAVKERAA
ESLKEGDDVALV	ARTGRNPQTGKEIT
GRALDAIIASV	AGRALDAIIASVTE
FAVKERAARTGRNPQTG	AGRALDAIIASVT
AGRALDAIIASVT	AGRALDAIIASV
AGADISKAAAGRALDA	ESLKEGDDVAL
IIASVTESL	RNPQTGKEITIA
NKSQLIDKIA	LKEGDDVAL
RNPQTGKEITIA	GTFAVKERAA
GTFAVKERA	KERAARTGRNPQT
GTFAVKERAA	PQTGKEITIA
GRNPQTGKEITI	GRNPQTGKEITIAAA
NKSQLIDKIAA	RTGRNPQTGKEIT
LKEGDDVAL	IIASVTESL
AAGRALDAIIASVT	GTFAVKERAARTGR
LKEGDDVALV	RTGRNPQTGKEITIA
NPQTGKEITIAA	GRALDAIIASV
AKVPSFRAGKAL	NKSQLIDKIAAGADISKAA
PQTGKEITIAA	ALDAIIASVTESL
NKSQLIDKIAAGADISKA	KERAARTGRNPQTG
KEGDDVALVGFG	NPQTGKEITIAA
RTGRNPQTGKEITIA	NPQTGKEITIA
VPSFRAGKAL	VGFGTFAVKERAART
AAKVPSFRAGKAL	RTGRNPQTGKEITI
VTESLKEGDDVALVGF	ARTGRNPQTGKEITIAA
NPQTGKEITIA	GRNPQTGKEIT
AAKVPSF	GKALKDAVN
KSQLIDKIA	VTESLKEGDDVALVGF
NKSQLIDKIAAGADISKAA	AAKVPSF
VGFGTFAVKERAART	GTFAVKERA
AGADISKAAAGRALDAIIASV	NKSQLIDKIA
VGFGTFAVK	DAIIASVTESLKEGDDVAL
GTFAVKERAARTG	IIASVTESLKEGDDVAL
DKIAAGADISKAA	ARTGRNPQTGKEITIA
ARTGRNPQTGKEITIA	GTFAVKERAARTG
PQTGKEITIA	AARTGRNPQTGKEITIAA
LKEGDDVALVG	PQTGKEITIAA
ARTGRNPQTGKEITIAA	GFGTFAVKERA
GKEITIAA	AKVPSFRAGKAL
AAAGRALDAIIASV	GFGTFAVKERAARTGRNPQTGKEITIA
FAVKERAARTG	VGFGTFAVK
LDAIIASVTESLKEGDDVAL	VTESLKEGDDVALVG
KVPSFRAGKAL	RNPQTGKEITI
GTFAVKERAART	GKEITIAA
RALDAIIASV	KEGDDVALVGFG
RTGRNPQTGKEITI	IIASVTESLKEGDDVALVGF
ASVTESLKEGDDVALVGF	TGKEITIAA
KEITIAAA	MNKSQLIDKIA
AAAGRALDAIIA	AAAGRALDAIIASV
GKALKDAV	LKEGDDVALVG
AAGRALDAIIAS	KSQLIDKIA
RALDAIIASVT	AAKVPSFRAGKAL
TGKEITIAA	DAIIASVTES
FGTFAVKE	VKERAARTGRNPQTGK
FGTFAVKERAARTGRNPQTGKEITIA	GTFAVKERAART
GKEITIAAA	KEITIAAA
RNPQTGKEITI	GRALDAIIASVT
AAGRALDAII	RALDAIIASVT
GADISKAA	GKALKDAV
DAIIASVTES	AAGRALDAIIA
AGRALDAII	RALDAIIASV
GRALDAIIASVT	RNPQTGKEIT
RALDAIIASVTESLKEGDDVAL	ESLKEGDDVALV
AAAKVPSFRA	ESLKEGDDVALVG
RAARTGRNPQTGKEITIAA	TFAVKERAA
QTGKEITIAA	ARTGRNPQTG
FGTFAVKERAART	RTGRNPQTGKEI
ARTGRNPQTG	KVPSFRAGKAL
AAKVPSFRAG	FGTFAVKE
TFAVKERAA	AAAGRALDAIIA
AKVPSFRAGK	VPSFRAGKAL
KEGDDVALV	AAGRALDAIIAS
AAGADISKAAA	RTGRNPQTG
VALVGFGTFAV	AAAKVPSFRA
RAGKALKDA	RAGKALKDA
AGRALDAIIA	AAGRALDA
RTGRNPQTG	SVTESLKEGDDVALVGFGTF
AAKVPSFRA	GADISKAA
FAVKERAART	KERAARTGRNPQTGK
AKVPSFRAG	AKVPSFRAGKALKD
VGFGTFAV	NKSQLIDKIAAGADISKA
AKVPSFRA	AVKERAARTG
GRALDAII	KEGDDVAL
AKVPSFRAGKA	AAAKVPSF
AAGRALDAIIA	GKEITIAAA
AAAKVPSF	AGRALDAIIA
AAGRALDA	AGRALDAII
AAAGRALDAII	AKVPSFRAGK
KEGDDVAL	RAARTGRNPQTG
ESLKEGDDVALVGFGTFAVKERAA	AAKVPSFRA
KERAARTGRNPQTG	KERAARTGRNPQTGKEITI
RALDAIIAS	AAGRALDAII
ALDAIIASVT	TFAVKERA
FAVKERA	GRALDAIIASVTESL
AAAKVPSFRAG	FGTFAVKERAART
LVGFGTFAVKERAA	AVKERAARTGRNPQTG
GRALDAIIA	AKVPSFRAG
LDAIIASVTES	AKVPSFRA
KVPSFRAG	FAVKERA
KVPSFRA	GRALDAII
AKVPSFR	TESLKEGDD
ALDAIIASV	AGRALDAIIAS
RALDAIIA	AGRALDAI
AGRALDAIIAS	KEGDDVALVG
DVALVGFGTFAV	KVPSFRA
ESLKEGDDVALVG	AAAGRALDAII
GKALKDA	AAKVPSFRAG
KEGDDVALVG	GRALDAIIA
VKERAARTGRNPQTG	AARTGRNPQTG
MNKSQLIDKIAA	AAKVPSFRAGKALKDA
ASVTESLKEGDDVALVG	VGFGTFAV
LVGFGTFAV	QTGKEITIAA
AGADISKAAAGRALDAIIASVTES	KEGDDVALV
AVKERAA	SFRAGKAL
GTFAVKE	KVPSFRAG
GRALDAIIAS	ASVTESLKEGDDVALVG
RALDAII	KERAARTGRNP
FGTFAVKERAARTGRNPQTGKEITIAA	AAAKVPSFRAG
NPQTGKEIT	RALDAIIA
FAVKERAA	KALKDAVN
KEITIAA	LKEGDDVALV
SQLIDKIA	AVKERAA
ALDAIIASVTESLKEGDDV	GKALKDA
GADISKAAA	QLIDKIA
QLIDKIA	AVKERAART
AARTGRNPQTGKEITIAA	VKERAARTG
KALKDAVN	NKSQLIDKIAAGADISKAAAGRA
KERAARTGRNPQTGKEITIAAA	KERAARTGRNPQTGKEITIAAA
	KEITIAA
	RALDAII
	RALDAIIAS
	GTFAVKE
	FAVKERAA
	SQLIDKIA
	AIIASVTESLKEGDDVALVGF
	AARTGRNPQTGKEITIA
	RAARTGRNPQTGKEITIAA
	RTGRNPQ
	PSFRAGKAL
	LDAIIASVTES
	VPSFRAG
	GRALDAIIAS
	VGFGTFAVKERAARTGRNPQTGKEIT
	VKERAART
	AGRALDAIIASVTESLKEGDDVA
